# Supplementary material for: Di-n-butyl­bis(N-n-butyl-N-ethyl­dithio­carbamato-κS)tin(IV)
Source: Acta Crystallogr Sect E Struct Rep Online. 2009 Apr 30;65(Pt 5):m594. doi: 10.1107/S1600536809014883 (PMC2977630; doi:10.1107/S1600536809014883)
Supplement: Supplementary file 1 [file e-65-0m594-sup1.cif]

##############################################################################
###                                                                        ###
###        Electronic paper (Acta Crystallographica Section E)             ###
###                                                                        ###
##############################################################################
#                                                                            #
# This CIF contains the data in a paper accepted for publication in Acta     #
# Crystallographica Section E. It conforms to the requirements of Notes      #
# for Authors for Section E, and has been peer reviewed under the auspices   #
# of the IUCr Commission on Journals.                                        #
#                                                                            #
# Full details of the Crystallographic Information File format               #
# are given in the paper "The Crystallographic Information File (CIF):       #
# a New Standard Archive File for Crystallography" by S. R. Hall, F. H.      #
# Allen and I. D. Brown [Acta Cryst. (1991), A47, 655-685].                  #
#                                                                            #
# The current version of the core CIF dictionary is obtainable from          #
# ftp://ftp.iucr.org/pub/cif_core.dic. The current version number is 2.4.    #
#                                                                            #
# Software is freely available for graphical display of the structure(s) in  #
# this CIF.  For information consult the CIF home page http://www.iucr.org/  #
# cif/home.html                                                              #
#                                                                            #
# This file may be used for bona fide research purposes within the           #
# scientific community so long as proper attribution is given to the journal # 
# article from which it was obtained.                                        #
#                                                                            #
##############################################################################
                                             
data_global
_audit_creation_method     SHELXL-97
_journal_date_recd_electronic     2009-04-17
_journal_date_accepted     2009-04-22
_journal_name_full     'Acta Crystallographica, Section E'
_journal_year     2009
_journal_volume     65
_journal_issue      5
_journal_page_first     m594
_journal_page_last     m594
_journal_paper_category     QM
_journal_coeditor_code     TK2428
_publ_contact_author
;
     Dr. Seik Weng Ng
     Department of Chemistry
     University of Malaya
     50603 Kuala Lumpur
     Malaysia
;
_publ_contact_author_email     seikweng@um.edu.my
_publ_contact_author_fax     '03 7967 4193'
_publ_contact_author_phone     '03 7967 6778'
_publ_section_title
;\
Di-<i>n</i>-butylbis(<i>N</i>-<i>n</i>-butyl-<i>N</i>-ethyldithiocarbamato-\
\k<i>S</i>)tin(IV)
;
loop_
    _publ_author_name
    _publ_author_address
    'Baba, Ibrahim'
;
     School of Chemical Sciences and Food Technology
     Universiti Kebangsaan Malaysia
     43600 Bangi
     Selangor Darul Ehsan
     Malaysia
;
    'Dzulkefli, Nur Nadia'
;
     School of Chemical Sciences and Food Technology
     Universiti Kebangsaan Malaysia
     43600 Bangi
     Selangor Darul Ehsan
     Malaysia
;
    'Ng, Seik Weng'
;
     Department of Chemistry
     University of Malaya
     50603 Kuala Lumpur
     Malaysia
;
_publ_section_synopsis     .
data_I
_audit_creation_method     SHELXL-97
_chemical_name_systematic
;
Di-<i>n</i>-butylbis(<i>N</i>-<i>n</i>-butyl-<i>N</i>-ethyldithiocarbamato-
\k<i>S</i>)tin(IV)
;
_chemical_name_common     ?
_chemical_formula_moiety     'C22 H46 N2 S4 Sn'
_chemical_formula_sum     'C22 H46 N2 S4 Sn'
_chemical_formula_iupac     '[Sn (C4 H9)2 (C7 H14 N S2)2]'
_chemical_formula_weight     585.54
_chemical_melting_point     ?
_symmetry_cell_setting     Orthorhombic
_symmetry_space_group_name_H-M     'P m m n'
_symmetry_space_group_name_Hall     '-P 2ab 2a'
loop_
    _symmetry_equiv_pos_as_xyz
    'x, y, z'
    '-x+1/2, -y+1/2, z'
    'x+1/2, -y, -z'
    '-x, y+1/2, -z'
    '-x, -y, -z'
    'x-1/2, y-1/2, -z'
    '-x-1/2, y, z'
    'x, -y-1/2, z'
_cell_length_a     11.1317(2)
_cell_length_b     19.4349(3)
_cell_length_c     7.72620(10)
_cell_angle_alpha     90
_cell_angle_beta     90
_cell_angle_gamma     90
_cell_volume     1671.51(5)
_cell_formula_units_Z     2
_cell_measurement_reflns_used     5407
_cell_measurement_theta_min     2.8
_cell_measurement_theta_max     28.2
_cell_measurement_temperature     123(2)
_exptl_crystal_description     Block
_exptl_crystal_colour     Colorless
_exptl_crystal_size_max     0.30
_exptl_crystal_size_mid     0.25
_exptl_crystal_size_min     0.20
_exptl_crystal_density_diffrn     1.163
_exptl_crystal_density_meas     ?
_exptl_crystal_density_method     'not measured'
_exptl_crystal_F_000     612
_exptl_absorpt_coefficient_mu     1.024
_exptl_absorpt_correction_type     Multi-scan
_exptl_absorpt_process_details     '(SADABS; Sheldrick, 1996)'
_exptl_absorpt_correction_T_min     0.749
_exptl_absorpt_correction_T_max     0.821
_diffrn_ambient_temperature     123(2)
_diffrn_radiation_type     MoK\a
_diffrn_radiation_wavelength     0.71073
_diffrn_radiation_source     'fine-focus sealed tube'
_diffrn_radiation_monochromator     graphite
_diffrn_measurement_device_type     'Bruker SMART APEX'
_diffrn_measurement_method     \w
_diffrn_detector_area_resol_mean     ?
_diffrn_reflns_number     11224
_diffrn_reflns_av_R_equivalents     0.024
_diffrn_reflns_av_sigmaI/netI     0.019
_diffrn_reflns_theta_min     2.1
_diffrn_reflns_theta_max     27.5
_diffrn_reflns_theta_full     27.5
_diffrn_measured_fraction_theta_max     0.995
_diffrn_measured_fraction_theta_full     0.995
_diffrn_reflns_limit_h_min     -14
_diffrn_reflns_limit_h_max     14
_diffrn_reflns_limit_k_min     -24
_diffrn_reflns_limit_k_max     25
_diffrn_reflns_limit_l_min     -10
_diffrn_reflns_limit_l_max     9
_diffrn_standards_number     0
_diffrn_standards_interval_count     0
_diffrn_standards_interval_time     0
_diffrn_standards_decay_%     0
_reflns_number_total     2072
_reflns_number_gt     1667
_reflns_threshold_expression     I>2\s(I)
_refine_ls_structure_factor_coef     Fsqd
_refine_ls_matrix_type     full
_refine_ls_R_factor_all     0.078
_refine_ls_R_factor_gt     0.066
_refine_ls_wR_factor_gt     0.214
_refine_ls_wR_factor_ref     0.239
_refine_ls_goodness_of_fit_ref     1.11
_refine_ls_restrained_S_all     1.14
_refine_ls_number_reflns     2072
_refine_ls_number_parameters     131
_refine_ls_number_restraints     55
_refine_ls_hydrogen_treatment     constr
_refine_ls_weighting_scheme     calc
_refine_ls_weighting_details
         'calc w=1/[\s^2^(Fo^2^)+(0.1484P)^2^+2.8257P] where P=(Fo^2^+2Fc^2^)/3'
_atom_sites_solution_hydrogens     geom
_atom_sites_solution_primary     direct
_atom_sites_solution_secondary     difmap
_refine_ls_shift/su_max     0.001
_refine_ls_shift/su_mean     0.001
_refine_diff_density_max     1.03
_refine_diff_density_min     -0.66
_refine_ls_extinction_method     none
_refine_ls_extinction_coef     ?
loop_
    _atom_type_symbol
    _atom_type_description
    _atom_type_scat_dispersion_real
    _atom_type_scat_dispersion_imag
    _atom_type_scat_source
    'C' 'C' 0.0033 0.0016
                         'International Tables Vol C Tables 4.2.6.8 and 6.1.1.4'
    'H' 'H' 0.0000 0.0000
                         'International Tables Vol C Tables 4.2.6.8 and 6.1.1.4'
    'N' 'N' 0.0061 0.0033
                         'International Tables Vol C Tables 4.2.6.8 and 6.1.1.4'
    'S' 'S' 0.1246 0.1234
                         'International Tables Vol C Tables 4.2.6.8 and 6.1.1.4'
    'Sn' 'Sn' -0.6537 1.4246
                         'International Tables Vol C Tables 4.2.6.8 and 6.1.1.4'
_computing_data_collection     'APEX2 (Bruker, 2008)'
_computing_cell_refinement     'SAINT (Bruker, 2008)'
_computing_data_reduction     'SAINT (Bruker, 2008)'
_computing_structure_solution     'SHELXS-97 (Sheldrick, 2008)'
_computing_structure_refinement     'SHELXL-97 (Sheldrick, 2008)'
_computing_molecular_graphics     'X-SEED (Barbour, 2001)'
_computing_publication_material     'publCIF (Westrip, 2009)'
loop_
    _atom_site_type_symbol
    _atom_site_label
    _atom_site_fract_x
    _atom_site_fract_y
    _atom_site_fract_z
    _atom_site_U_iso_or_equiv
    _atom_site_adp_type
    _atom_site_calc_flag
    _atom_site_refinement_flags
    _atom_site_occupancy
    _atom_site_disorder_assembly
    _atom_site_disorder_group
    Sn Sn1 0.7500 0.2500 0.43290(7) 0.0602(4) Uani d S 1 . .
    S S1 0.7500 0.33480(11) 0.6798(2) 0.0659(6) Uani d S 1 A .
    S S2 0.7500 0.39534(11) 0.3309(3) 0.0852(9) Uani d S 1 . .
    N N1 0.7500 0.4700(4) 0.6210(11) 0.0661(18) Uani d SD 1 . .
    C C1 0.5831(12) 0.257(4) 0.3153(12) 0.085(10) Uani d PD 0.50 A -1
    H H1A 0.5315 0.2190 0.3580 0.102 Uiso calc PR 0.50 A -1
    H H1B 0.5448 0.3008 0.3488 0.102 Uiso calc PR 0.50 A -1
    C C2 0.5905(11) 0.2529(13) 0.1171(11) 0.100(5) Uani d PD 0.50 A -1
    H H2A 0.6437 0.2901 0.0752 0.120 Uiso calc PR 0.50 A -1
    H H2B 0.6277 0.2085 0.0843 0.120 Uiso calc PR 0.50 A -1
    C C3 0.4697(14) 0.2591(17) 0.0264(19) 0.107(9) Uani d PD 0.50 A -1
    H H3A 0.4814 0.2581 -0.1006 0.129 Uiso calc PR 0.50 A -1
    H H3B 0.4314 0.3034 0.0573 0.129 Uiso calc PR 0.50 A -1
    C C4 0.3882(18) 0.1990(16) 0.082(3) 0.130(9) Uani d PD 0.50 A -1
    H H4A 0.3075 0.2058 0.0345 0.195 Uiso calc PR 0.50 A -1
    H H4B 0.3839 0.1973 0.2087 0.195 Uiso calc PR 0.50 A -1
    H H4C 0.4215 0.1557 0.0384 0.195 Uiso calc PR 0.50 A -1
    C C5 0.7500 0.4065(5) 0.5500(10) 0.0576(18) Uani d S 1 A .
    C C6 0.744(3) 0.4806(13) 0.8169(16) 0.085(4) Uani d PDU 0.25 B -2
    H H6A 0.7181 0.5282 0.8426 0.102 Uiso calc PR 0.25 B -2
    H H6B 0.6849 0.4485 0.8678 0.102 Uiso calc PR 0.25 B -2
    C C7 0.865(3) 0.4679(13) 0.8947(16) 0.049(4) Uani d PRDU 0.25 B -2
    H H7A 0.8610 0.4755 1.0200 0.074 Uiso calc PR 0.25 B -2
    H H7B 0.9235 0.4996 0.8437 0.074 Uiso calc PR 0.25 B -2
    H H7C 0.8896 0.4204 0.8716 0.074 Uiso calc PR 0.25 B -2
    C C6' 0.732(3) 0.4781(19) 0.8168(18) 0.085(4) Uani d PD 0.25 B -3
    H H6'1 0.6980 0.4354 0.8668 0.102 Uiso calc PR 0.25 B -3
    H H6'2 0.6764 0.5166 0.8415 0.102 Uiso calc PR 0.25 B -3
    C C7' 0.857(3) 0.4929(13) 0.895(3) 0.049(4) Uani d PD 0.25 B -3
    H H7'1 0.8499 0.4994 1.0199 0.074 Uiso calc PR 0.25 B -3
    H H7'2 0.8904 0.5346 0.8419 0.074 Uiso calc PR 0.25 B -3
    H H7'3 0.9108 0.4539 0.8711 0.074 Uiso calc PR 0.25 B -3
    C C8 0.7479(19) 0.5360(8) 0.521(3) 0.083(4) Uani d SPDU 0.50 B -4
    H H8A 0.7211 0.5739 0.5971 0.100 Uiso calc PR 0.25 B -4
    H H8B 0.6901 0.5321 0.4240 0.100 Uiso calc PR 0.25 B -4
    C C9 0.8705(19) 0.5520(8) 0.451(3) 0.047(4) Uani d PRDU 0.25 B -4
    H H9A 0.8942 0.5147 0.3706 0.056 Uiso calc PR 0.25 B -4
    H H9B 0.9283 0.5519 0.5483 0.056 Uiso calc PR 0.25 B -4
    C C10 0.8813(14) 0.6206(8) 0.356(3) 0.042(3) Uani d PDU 0.25 B -4
    H H10A 0.9489 0.6186 0.2727 0.050 Uiso calc PR 0.25 B -4
    H H10B 0.8979 0.6579 0.4398 0.050 Uiso calc PR 0.25 B -4
    C C11 0.764(3) 0.6359(14) 0.259(4) 0.102(6) Uani d PDU 0.25 B -4
    H H11A 0.7647 0.6837 0.2178 0.153 Uiso calc PR 0.25 B -4
    H H11B 0.6955 0.6291 0.3365 0.153 Uiso calc PR 0.25 B -4
    H H11C 0.7567 0.6048 0.1592 0.153 Uiso calc PR 0.25 B -4
    C C8' 0.734(3) 0.5340(12) 0.513(5) 0.083(4) Uani d PD 0.25 B -5
    H H8C 0.6770 0.5655 0.5725 0.100 Uiso calc PR 0.25 B -5
    H H8D 0.6985 0.5215 0.3999 0.100 Uiso calc PR 0.25 B -5
    C C9' 0.8539(19) 0.5710(11) 0.485(3) 0.047(4) Uani d PD 0.25 B -5
    H H9C 0.8873 0.5851 0.5982 0.056 Uiso calc PR 0.25 B -5
    H H9D 0.9114 0.5388 0.4302 0.056 Uiso calc PR 0.25 B -5
    C C10' 0.8399(14) 0.6346(8) 0.370(3) 0.042(3) Uani d PD 0.25 B -5
    H H10C 0.8562 0.6218 0.2482 0.050 Uiso calc PR 0.25 B -5
    H H10D 0.8999 0.6696 0.4046 0.050 Uiso calc PR 0.25 B -5
    C C11' 0.7130(18) 0.6661(16) 0.383(4) 0.102(6) Uani d PD 0.25 B -5
    H H11D 0.7018 0.6997 0.2898 0.153 Uiso calc PR 0.25 B -5
    H H11E 0.7037 0.6889 0.4951 0.153 Uiso calc PR 0.25 B -5
    H H11F 0.6528 0.6295 0.3717 0.153 Uiso calc PR 0.25 B -5
loop_
    _atom_site_aniso_label
    _atom_site_aniso_U_11
    _atom_site_aniso_U_22
    _atom_site_aniso_U_33
    _atom_site_aniso_U_12
    _atom_site_aniso_U_13
    _atom_site_aniso_U_23
    Sn1 0.1059(7) 0.0502(5) 0.0245(4) 0.000 0.000 0.000
    S1 0.1097(17) 0.0588(11) 0.0292(8) 0.000 0.000 -0.0063(7)
    S2 0.172(3) 0.0471(11) 0.0367(9) 0.000 0.000 -0.0001(8)
    N1 0.080(4) 0.055(4) 0.064(4) 0.000 0.000 -0.018(3)
    C1 0.112(9) 0.08(3) 0.062(6) 0.03(2) -0.015(6) -0.007(11)
    C2 0.135(11) 0.112(11) 0.053(5) 0.075(14) 0.011(7) 0.029(11)
    C3 0.145(13) 0.11(2) 0.070(7) 0.041(19) -0.030(9) 0.006(12)
    C4 0.137(18) 0.16(2) 0.089(13) 0.024(18) -0.032(12) 0.002(13)
    C5 0.073(5) 0.057(4) 0.043(4) 0.000 0.000 -0.006(3)
    C6 0.086(8) 0.091(6) 0.077(6) 0.000(8) -0.029(8) -0.042(5)
    C7 0.048(5) 0.066(11) 0.034(4) 0.002(9) -0.017(4) 0.016(6)
    C6' 0.086(8) 0.091(6) 0.077(6) 0.000(8) -0.029(8) -0.042(5)
    C7' 0.048(5) 0.066(11) 0.034(4) 0.002(9) -0.017(4) 0.016(6)
    C8 0.068(7) 0.063(5) 0.118(7) -0.021(8) 0.010(9) 0.001(5)
    C9 0.040(6) 0.057(8) 0.044(7) 0.002(6) 0.011(5) 0.013(7)
    C10 0.031(8) 0.035(6) 0.058(6) 0.010(5) 0.014(6) 0.005(5)
    C11 0.119(11) 0.092(9) 0.095(9) 0.039(9) -0.007(8) 0.002(7)
    C8' 0.068(7) 0.063(5) 0.118(7) -0.021(8) 0.010(9) 0.001(5)
    C9' 0.040(6) 0.057(8) 0.044(7) 0.002(6) 0.011(5) 0.013(7)
    C10' 0.031(8) 0.035(6) 0.058(6) 0.010(5) 0.014(6) 0.005(5)
    C11' 0.119(11) 0.092(9) 0.095(9) 0.039(9) -0.007(8) 0.002(7)
loop_
    _geom_bond_atom_site_label_1
    _geom_bond_atom_site_label_2
    _geom_bond_site_symmetry_2
    _geom_bond_distance
    _geom_bond_publ_flag
    Sn1 C1 . 2.073(13) ?
    Sn1 C1 8_565 2.073(13) ?
    Sn1 C1 7_755 2.073(13) ?
    Sn1 C1 2_655 2.073(13) ?
    Sn1 S1 . 2.5211(19) ?
    Sn1 S1 2_655 2.5211(19) ?
    S1 C5 . 1.718(9) ?
    S2 C5 . 1.707(8) ?
    N1 C5 . 1.350(11) ?
    N1 C8 . 1.499(14) ?
    N1 C8' . 1.508(15) ?
    N1 C8' 7_755 1.508(15) ?
    N1 C6 . 1.528(14) ?
    N1 C6 7_755 1.528(14) ?
    N1 C6' 7_755 1.534(15) ?
    N1 C6' . 1.534(15) ?
    C1 C2 . 1.536(9) ?
    C1 H1A . 0.9900 ?
    C1 H1B . 0.9900 ?
    C2 C3 . 1.520(9) ?
    C2 H2A . 0.9900 ?
    C2 H2B . 0.9900 ?
    C3 C4 . 1.540(10) ?
    C3 H3A . 0.9900 ?
    C3 H3B . 0.9900 ?
    C4 H4A . 0.9800 ?
    C4 H4B . 0.9800 ?
    C4 H4C . 0.9800 ?
    C6 C7 . 1.4925 ?
    C6 H6A . 0.9900 ?
    C6 H6B . 0.9900 ?
    C7 H7A . 0.9800 ?
    C7 H7B . 0.9800 ?
    C7 H7C . 0.9800 ?
    C6' C7' . 1.545(10) ?
    C6' H6'1 . 0.9900 ?
    C6' H6'2 . 0.9900 ?
    C7' H7'1 . 0.9800 ?
    C7' H7'2 . 0.9800 ?
    C7' H7'3 . 0.9800 ?
    C8 C9 . 1.4998 ?
    C8 H8A . 0.9900 ?
    C8 H8B . 0.9900 ?
    C9 C10 . 1.527(9) ?
    C9 H9A . 0.9900 ?
    C9 H9B . 0.9900 ?
    C10 C11 . 1.536(10) ?
    C10 H10A . 0.9900 ?
    C10 H10B . 0.9900 ?
    C11 H11A . 0.9800 ?
    C11 H11B . 0.9800 ?
    C11 H11C . 0.9800 ?
    C8' C9' . 1.536(10) ?
    C8' H8C . 0.9900 ?
    C8' H8D . 0.9900 ?
    C9' C10' . 1.529(10) ?
    C9' H9C . 0.9900 ?
    C9' H9D . 0.9900 ?
    C10' C11' . 1.543(10) ?
    C10' H10C . 0.9900 ?
    C10' H10D . 0.9900 ?
    C11' H11D . 0.9800 ?
    C11' H11E . 0.9800 ?
    C11' H11F . 0.9800 ?
loop_
    _geom_angle_atom_site_label_1
    _geom_angle_atom_site_label_2
    _geom_angle_atom_site_label_3
    _geom_angle_site_symmetry_1
    _geom_angle_site_symmetry_3
    _geom_angle
    _geom_angle_publ_flag
    C1 Sn1 C1 . 7_755 127.4(9) ?
    C1 Sn1 C1 8_565 7_755 128.0(6) ?
    C1 Sn1 C1 . 2_655 128.0(6) ?
    C1 Sn1 C1 8_565 2_655 127.4(9) ?
    C1 Sn1 S1 . . 106.9(14) ?
    C1 Sn1 S1 8_565 . 111.9(15) ?
    C1 Sn1 S1 7_755 . 106.9(14) ?
    C1 Sn1 S1 2_655 . 111.9(15) ?
    C1 Sn1 S1 . 2_655 111.9(15) ?
    C1 Sn1 S1 8_565 2_655 106.9(14) ?
    C1 Sn1 S1 7_755 2_655 111.9(15) ?
    C1 Sn1 S1 2_655 2_655 106.9(14) ?
    S1 Sn1 S1 . 2_655 81.64(10) ?
    C5 S1 Sn1 . . 95.1(3) ?
    C5 N1 C8 . . 124.9(12) ?
    C5 N1 C8' . . 122.0(17) ?
    C5 N1 C8' . 7_755 122.0(17) ?
    C5 N1 C6 . . 121.7(12) ?
    C8 N1 C6 . . 113.3(14) ?
    C8' N1 C6 . . 115.5(18) ?
    C8' N1 C6 7_755 . 116.1(19) ?
    C5 N1 C6 . 7_755 121.7(12) ?
    C8 N1 C6 . 7_755 113.4(14) ?
    C8' N1 C6 . 7_755 116.1(19) ?
    C8' N1 C6 7_755 7_755 115.5(18) ?
    C5 N1 C6' . 7_755 119.7(16) ?
    C8 N1 C6' . 7_755 115.1(18) ?
    C8' N1 C6' . 7_755 118(2) ?
    C8' N1 C6' 7_755 7_755 116(2) ?
    C5 N1 C6' . . 119.7(16) ?
    C8 N1 C6' . . 114.8(18) ?
    C8' N1 C6' . . 116(2) ?
    C8' N1 C6' 7_755 . 118(2) ?
    C2 C1 Sn1 . . 112.7(9) ?
    C2 C1 H1A . . 109.1 ?
    Sn1 C1 H1A . . 109.1 ?
    C2 C1 H1B . . 109.1 ?
    Sn1 C1 H1B . . 109.1 ?
    H1A C1 H1B . . 107.8 ?
    C3 C2 C1 . . 114.1(9) ?
    C3 C2 H2A . . 108.7 ?
    C1 C2 H2A . . 108.7 ?
    C3 C2 H2B . . 108.7 ?
    C1 C2 H2B . . 108.7 ?
    H2A C2 H2B . . 107.6 ?
    C2 C3 C4 . . 109.4(13) ?
    C2 C3 H3A . . 109.8 ?
    C4 C3 H3A . . 109.8 ?
    C2 C3 H3B . . 109.8 ?
    C4 C3 H3B . . 109.8 ?
    H3A C3 H3B . . 108.2 ?
    C3 C4 H4A . . 109.5 ?
    C3 C4 H4B . . 109.5 ?
    H4A C4 H4B . . 109.5 ?
    C3 C4 H4C . . 109.5 ?
    H4A C4 H4C . . 109.5 ?
    H4B C4 H4C . . 109.5 ?
    N1 C5 S2 . . 121.3(7) ?
    N1 C5 S1 . . 120.3(6) ?
    S2 C5 S1 . . 118.4(5) ?
    C7 C6 N1 . . 109.8(11) ?
    C7 C6 H6A . . 109.7 ?
    N1 C6 H6A . . 109.7 ?
    C7 C6 H6B . . 109.7 ?
    N1 C6 H6B . . 109.7 ?
    H6A C6 H6B . . 108.2 ?
    C6 C7 H7A . . 109.5 ?
    C6 C7 H7B . . 109.5 ?
    H7A C7 H7B . . 109.5 ?
    C6 C7 H7C . . 109.5 ?
    H7A C7 H7C . . 109.5 ?
    H7B C7 H7C . . 109.5 ?
    N1 C6' C7' . . 106.5(19) ?
    N1 C6' H6'1 . . 110.4 ?
    C7' C6' H6'1 . . 110.4 ?
    N1 C6' H6'2 . . 110.4 ?
    C7' C6' H6'2 . . 110.4 ?
    H6'1 C6' H6'2 . . 108.6 ?
    C6' C7' H7'1 . . 109.5 ?
    C6' C7' H7'2 . . 109.5 ?
    H7'1 C7' H7'2 . . 109.5 ?
    C6' C7' H7'3 . . 109.5 ?
    H7'1 C7' H7'3 . . 109.5 ?
    H7'2 C7' H7'3 . . 109.5 ?
    N1 C8 C9 . . 110.5(8) ?
    N1 C8 H8A . . 109.6 ?
    C9 C8 H8A . . 109.6 ?
    N1 C8 H8B . . 109.6 ?
    C9 C8 H8B . . 109.6 ?
    H8A C8 H8B . . 108.1 ?
    C8 C9 C10 . . 115.2(9) ?
    C8 C9 H9A . . 108.5 ?
    C10 C9 H9A . . 108.5 ?
    C8 C9 H9B . . 108.5 ?
    C10 C9 H9B . . 108.5 ?
    H9A C9 H9B . . 107.5 ?
    C9 C10 C11 . . 109.7(12) ?
    C9 C10 H10A . . 109.7 ?
    C11 C10 H10A . . 109.7 ?
    C9 C10 H10B . . 109.7 ?
    C11 C10 H10B . . 109.7 ?
    H10A C10 H10B . . 108.2 ?
    C10 C11 H11A . . 109.5 ?
    C10 C11 H11B . . 109.5 ?
    H11A C11 H11B . . 109.5 ?
    C10 C11 H11C . . 109.5 ?
    H11A C11 H11C . . 109.5 ?
    H11B C11 H11C . . 109.5 ?
    N1 C8' C9' . . 111.1(17) ?
    N1 C8' H8C . . 109.4 ?
    C9' C8' H8C . . 109.4 ?
    N1 C8' H8D . . 109.4 ?
    C9' C8' H8D . . 109.4 ?
    H8C C8' H8D . . 108.0 ?
    C10' C9' C8' . . 111.9(11) ?
    C10' C9' H9C . . 109.2 ?
    C8' C9' H9C . . 109.2 ?
    C10' C9' H9D . . 109.2 ?
    C8' C9' H9D . . 109.2 ?
    H9C C9' H9D . . 107.9 ?
    C9' C10' C11' . . 112.1(12) ?
    C9' C10' H10C . . 109.2 ?
    C11' C10' H10C . . 109.2 ?
    C9' C10' H10D . . 109.2 ?
    C11' C10' H10D . . 109.2 ?
    H10C C10' H10D . . 107.9 ?
    C10' C11' H11D . . 109.5 ?
    C10' C11' H11E . . 109.5 ?
    H11D C11' H11E . . 109.5 ?
    C10' C11' H11F . . 109.5 ?
    H11D C11' H11F . . 109.5 ?
    H11E C11' H11F . . 109.5 ?
loop_
    _geom_torsion_atom_site_label_1
    _geom_torsion_atom_site_label_2
    _geom_torsion_atom_site_label_3
    _geom_torsion_atom_site_label_4
    _geom_torsion_site_symmetry_1
    _geom_torsion_site_symmetry_2
    _geom_torsion_site_symmetry_3
    _geom_torsion_site_symmetry_4
    _geom_torsion
    _geom_torsion_publ_flag
    C1 Sn1 S1 C5 . . . . -69.5(16) ?
    C1 Sn1 S1 C5 8_565 . . . -75.1(16) ?
    C1 Sn1 S1 C5 7_755 . . . 69.5(16) ?
    C1 Sn1 S1 C5 2_655 . . . 75.1(16) ?
    S1 Sn1 S1 C5 2_655 . . . 180.000(2) ?
    C8 N1 C5 S2 . . . . 1.1(10) ?
    C8' N1 C5 S2 . . . . 8.2(12) ?
    C8' N1 C5 S2 7_755 . . . -8.2(12) ?
    C6 N1 C5 S2 . . . . 177.2(14) ?
    C6 N1 C5 S2 7_755 . . . -177.2(14) ?
    C6' N1 C5 S2 7_755 . . . -171.3(14) ?
    C6' N1 C5 S2 . . . . 171.3(14) ?
    C8 N1 C5 S1 . . . . -178.9(10) ?
    C8' N1 C5 S1 . . . . -171.8(12) ?
    C8' N1 C5 S1 7_755 . . . 171.8(12) ?
    C6 N1 C5 S1 . . . . -2.8(14) ?
    C6 N1 C5 S1 7_755 . . . 2.8(14) ?
    C6' N1 C5 S1 7_755 . . . 8.7(14) ?
    C6' N1 C5 S1 . . . . -8.7(14) ?
    Sn1 S1 C5 N1 . . . . 180.000(3) ?
    Sn1 S1 C5 S2 . . . . 0.000(2) ?
    C5 N1 C6 C7 . . . . 78.1(9) ?
    C8 N1 C6 C7 . . . . -105.3(10) ?
    C8' N1 C6 C7 . . . . -112.2(12) ?
    C8' N1 C6 C7 7_755 . . . -96.8(13) ?
    C6 N1 C6 C7 7_755 . . . -13.4(4) ?
    C5 N1 C8 C9 . . . . -78.2(8) ?
    C8' N1 C8 C9 . . . . -144(19) ?
    C8' N1 C8 C9 7_755 . . . -6(15) ?
    C6 N1 C8 C9 . . . . 105.4(14) ?
    C6 N1 C8 C9 7_755 . . . 100.2(14) ?
    C6' N1 C8 C9 7_755 . . . 94.5(15) ?
    C6' N1 C8 C9 . . . . 111.1(14) ?
