# Supplementary material for: Di-n-butyl­bis(N-n-butyl-N-ethyl­dithio­carbamato-κS)tin(IV)
Source: Acta Crystallogr Sect E Struct Rep Online. 2009 Apr 30;65(Pt 5):m594. doi: 10.1107/S1600536809014883 (PMC2977630; doi:10.1107/S1600536809014883)
Supplement: Supplementary file 2 [file e-65-0m594-Isup2.hkl]

# 
# h,k,l, Fc-squared, Fo-squared, sigma(Fo-squared) and status flag 
# 
data_I
_shelx_title '  Pmmn' 
_shelx_refln_list_code          4 
_shelx_F_calc_maximum      268.64 
_exptl_crystal_F_000       612.00 
_reflns_d_resolution_high  0.7697 
 
loop_ 
 _symmetry_equiv_pos_as_xyz 
 'x, y, z' 
 '-x+1/2, -y+1/2, z' 
 'x+1/2, -y, -z' 
 '-x, y+1/2, -z' 
 '-x, -y, -z' 
 'x-1/2, y-1/2, -z' 
 '-x-1/2, y, z' 
 'x, -y-1/2, z' 
 
_cell_length_a    11.1317 
_cell_length_b    19.4349 
_cell_length_c     7.7262 
_cell_angle_alpha  90.000 
_cell_angle_beta   90.000 
_cell_angle_gamma  90.000 
 
_shelx_F_squared_multiplier     1.000 
 
loop_ 
 _refln_index_h 
 _refln_index_k 
 _refln_index_l 
 _refln_F_squared_calc 
 _refln_F_squared_meas 
 _refln_F_squared_sigma 
 _refln_observed_status 
   2   0   0    72167.19    51790.33   1380.46 o 
   4   0   0    16586.14    11501.73    260.67 o 
   6   0   0    11486.69     9280.91    193.09 o 
   8   0   0     4066.56     4137.04     95.27 o 
  10   0   0      832.11      797.84     31.08 o 
  12   0   0       78.20       84.96     13.52 o 
  14   0   0        5.98       10.52     11.76 o 
   3   1   0    18525.00    20141.31    467.29 o 
   5   1   0     9801.44    12049.93    229.29 o 
   7   1   0     2844.34     2796.05     47.42 o 
   9   1   0      379.29      359.27     13.95 o 
  11   1   0      152.60      158.35     11.63 o 
  13   1   0       23.78       18.59      7.54 o 
   0   2   0     8655.48     2623.21    131.51 o 
   2   2   0      169.99      342.91      5.66 o 
   4   2   0     1934.72     4983.85    102.69 o 
   6   2   0     1446.36     1193.43     18.10 o 
   8   2   0       40.80       15.83      4.85 o 
  10   2   0        1.56        4.27     10.93 o 
  12   2   0       22.20       20.62      7.11 o 
  14   2   0        6.37        1.28      6.84 o 
   1   3   0     2473.21     4358.49    115.15 o 
   3   3   0       84.95      651.49     10.07 o 
   5   3   0       82.53       30.01      4.27 o 
   7   3   0      382.95      310.30      8.10 o 
   9   3   0       54.48       56.05      6.76 o 
  11   3   0       21.03       33.98      7.10 o 
  13   3   0        0.50       -3.56      7.02 o 
   2   4   0        8.02       28.50      1.67 o 
   4   4   0      508.54      833.66     12.97 o 
   6   4   0      910.43     1035.88     16.44 o 
   8   4   0      184.05      300.95     14.48 o 
  10   4   0       52.61       91.78      8.38 o 
  12   4   0       10.13        8.27      6.49 o 
  14   4   0        0.01       -6.88      6.37 o 
   1   5   0     6648.97     6334.07     75.56 o 
   3   5   0      678.97      676.35      9.43 o 
   5   5   0      786.17     1004.75     15.84 o 
   7   5   0      554.11      413.22      9.31 o 
   9   5   0       29.65       19.60      5.13 o 
  11   5   0       26.96       16.40      6.44 o 
  13   5   0        8.15        1.97      6.77 o 
   2   6   0      394.44      445.32     11.58 o 
   6   6   0      808.05      761.70     17.64 o 
   8   6   0       98.31       85.02      8.73 o 
  10   6   0       17.82       18.61      5.75 o 
  12   6   0        5.22        3.01      6.32 o 
  14   6   0        0.82        5.13      7.03 o 
   1   7   0     7618.35     6192.37     97.68 o 
   3   7   0     2415.58     2733.77     39.55 o 
   5   7   0     1984.33     2473.39     47.77 o 
   7   7   0      751.58      704.60     13.71 o 
   9   7   0       16.74       27.12      5.62 o 
  11   7   0       22.98       11.87      5.95 o 
  13   7   0        4.93        0.43      6.11 o 
   0   8   0     9731.47     9425.41    207.70 o 
   2   8   0     2906.77     2632.52     46.37 o 
   4   8   0     2337.31     2017.99     25.90 o 
   6   8   0     1168.37     1046.59     15.25 o 
   8   8   0      209.21      168.47      9.35 o 
  10   8   0       56.98       47.39      6.93 o 
  12   8   0       21.55       17.83      6.73 o 
   1   9   0     3486.50     3155.52     53.26 o 
   3   9   0      991.05      991.45     12.50 o 
   5   9   0      891.47      951.77     16.01 o 
   7   9   0      658.73      628.54     13.59 o 
   9   9   0       80.16       70.23      7.41 o 
  11   9   0       25.86       35.45      7.21 o 
  13   9   0        0.20       12.65      5.43 o 
   0  10   0     3772.18     3223.52     77.61 o 
   2  10   0     1110.00     1012.79     15.04 o 
   4  10   0      994.86      919.20     13.54 o 
   6  10   0      696.05      683.44     11.93 o 
   8  10   0      144.39      179.80      7.91 o 
  10  10   0       53.09       73.43      6.39 o 
  12  10   0       14.57       14.56      5.52 o 
   1  11   0     1720.84     1857.46     28.03 o 
   3  11   0      843.23      871.79     12.62 o 
   5  11   0     1034.71     1040.74     17.79 o 
   7  11   0      540.72      579.48     14.11 o 
   9  11   0       28.60       54.03      5.89 o 
  11  11   0       19.44       20.20      5.43 o 
  13  11   0       14.25        9.02      5.55 o 
   0  12   0     4122.83     3593.17     87.50 o 
   2  12   0     2604.78     2618.72     36.03 o 
   4  12   0     2325.24     2412.91     25.87 o 
   6  12   0     1094.17     1095.05     16.92 o 
   8  12   0      160.82      144.45     11.71 o 
  10  12   0       62.64       61.70      6.44 o 
  12  12   0       21.75       28.61      6.60 o 
   1  13   0     9361.88     8952.35    171.31 o 
   5  13   0     1973.49     1866.48     25.42 o 
   7  13   0     1091.46      993.19     19.27 o 
   9  13   0      272.20      243.87     10.22 o 
  11  13   0       74.10       63.53      7.11 o 
   2  14   0     4073.76     4066.52     42.69 o 
   4  14   0     2872.43     2541.42     43.09 o 
   6  14   0     1627.20     1542.15     21.41 o 
   8  14   0      334.76      382.06     11.94 o 
  10  14   0       54.31       70.01      6.87 o 
  12  14   0       10.66       19.26      7.42 o 
   1  15   0      871.95      810.12     11.45 o 
   3  15   0      690.21      623.97     11.46 o 
   5  15   0      447.93      433.98     10.54 o 
   7  15   0       98.09      108.20      5.85 o 
   9  15   0        3.10       10.06      4.83 o 
  11  15   0       16.71       11.18      6.97 o 
   0  16   0      121.28       85.74     10.47 o 
   2  16   0        2.31       -1.01      1.80 o 
   4  16   0       12.39       -3.49      2.33 o 
   6  16   0        5.58       21.07      3.47 o 
   8  16   0        0.57       -6.31      4.21 o 
  10  16   0        0.28       -3.11      7.05 o 
   1  17   0        1.65       -1.99      1.56 o 
   3  17   0        0.67       -1.78      2.03 o 
   5  17   0       20.98       12.85      3.72 o 
   7  17   0       13.31        8.67      4.13 o 
   9  17   0        0.32       -8.24      6.58 o 
   0  18   0      151.51      227.00     10.18 o 
   2  18   0       60.53       68.00     10.34 o 
   4  18   0       60.11       49.64      4.96 o 
   6  18   0       59.76       45.93      6.64 o 
   8  18   0        8.78        4.40      8.19 o 
  10  18   0       13.47        9.74      9.01 o 
   1  19   0      263.76      229.92     12.78 o 
   3  19   0       99.41      112.84     12.02 o 
   5  19   0       83.05      105.67      8.87 o 
   7  19   0       58.23       59.04      8.08 o 
   9  19   0        7.55       10.15      8.76 o 
   0  20   0      452.97      417.72     25.13 o 
   2  20   0      314.22      242.53     14.16 o 
   4  20   0      226.58      194.33     18.55 o 
   6  20   0      114.69      117.34     15.85 o 
   8  20   0       12.35       12.90      8.81 o 
   1  21   0      677.84      709.71     34.35 o 
   3  21   0      408.50      433.68     26.06 o 
   5  21   0      217.46      225.73     20.20 o 
   7  21   0       73.12       81.91     15.85 o 
   0  22   0      409.46      384.72     25.64 o 
   2  22   0      287.64      238.52     20.83 o 
   4  22   0      189.78      179.82     19.12 o 
   6  22   0      119.76      120.61     17.98 o 
   1  23   0      127.41      172.73     19.01 o 
   3  23   0       98.05       95.07     15.39 o 
   5  23   0       63.97       56.11     13.78 o 
   0   0   1    26610.78    35007.23    476.76 o 
   1   0   1      617.95      578.80      7.83 o 
   2   0   1    38509.24    38149.50    820.99 o 
   3   0   1      209.98      178.42      3.91 o 
   4   0   1    13050.67    11524.14    139.40 o 
   5   0   1       15.75        3.57      6.68 o 
   6   0   1     4245.63     4245.05     72.20 o 
   7   0   1        1.68       -3.79      2.52 o 
   8   0   1     1277.50     1111.17     18.50 o 
   9   0   1       24.37       39.65      6.81 o 
  10   0   1      334.49      285.11     13.28 o 
  11   0   1        2.55        3.12      6.10 o 
  12   0   1       56.35       65.43      9.12 o 
  13   0   1        0.01        8.23      7.18 o 
  14   0   1        9.82       18.30      7.73 o 
   0   1   1     1240.74      617.82      6.21 o 
   1   1   1    12840.53     9206.75     71.55 o 
   2   1   1      518.54      758.29      7.09 o 
   3   1   1     8073.49    10308.02     95.28 o 
   4   1   1       19.86       49.09      6.42 o 
   5   1   1     6440.30     6932.89     65.59 o 
   6   1   1      192.43      154.03      9.00 o 
   7   1   1     1089.98     1100.49     15.26 o 
   8   1   1        1.78       -2.23      2.43 o 
   9   1   1      305.79      326.17      9.32 o 
  10   1   1        2.38       -3.41      3.65 o 
  11   1   1       58.67       47.12      5.50 o 
  12   1   1        0.31       -3.11      4.47 o 
  13   1   1       16.14        6.46      4.92 o 
  14   1   1        0.06       -1.04      5.05 o 
   0   2   1      128.29      602.24      6.76 o 
   1   2   1     4410.94     5399.49     50.01 o 
   2   2   1     5176.69     5954.24     43.35 o 
   3   2   1      123.80       77.01      2.80 o 
   4   2   1     1701.49     1393.56     13.83 o 
   5   2   1      521.05      675.83      9.65 o 
   6   2   1      504.97      495.30      8.77 o 
   7   2   1      202.10      199.10      5.32 o 
   8   2   1      147.34      169.41      7.14 o 
   9   2   1       27.85       36.72      7.02 o 
  10   2   1       54.32       65.30      5.45 o 
  11   2   1       14.42        9.98      4.45 o 
  12   2   1        7.80        7.89      4.80 o 
  13   2   1        1.09        2.16      4.66 o 
  14   2   1        0.08        1.74      5.26 o 
   0   3   1     7308.24     8692.78     88.54 o 
   1   3   1     6135.34     7516.30    166.35 o 
   2   3   1       20.28        3.50      0.99 o 
   3   3   1      195.37       18.77      1.14 o 
   4   3   1       38.54       83.25      3.63 o 
   5   3   1      418.84      192.16      6.77 o 
   6   3   1      315.76      213.81      9.79 o 
   7   3   1      256.99      327.81      7.90 o 
   8   3   1       89.35       93.22      4.27 o 
   9   3   1      226.00      272.66      8.78 o 
  10   3   1       22.26       16.56      4.30 o 
  11   3   1       14.40       18.21      4.65 o 
  12   3   1        3.73       -1.98      5.88 o 
  13   3   1        0.04       -1.58      4.54 o 
  14   3   1        0.76       -1.57      4.82 o 
   0   4   1      169.82     1021.63     10.31 o 
   1   4   1      417.23      997.36     11.18 o 
   2   4   1     2726.43     2366.21     21.80 o 
   3   4   1      141.20       11.49      1.87 o 
   4   4   1     2428.81     3621.59     39.34 o 
   5   4   1      267.96      420.12      6.10 o 
   6   4   1      912.65     1225.79     16.15 o 
   7   4   1       48.64       34.98      2.80 o 
   8   4   1      111.75      138.62      5.53 o 
   9   4   1        2.51       -3.01      3.41 o 
  10   4   1       28.72       30.52      4.67 o 
  11   4   1        4.96        1.80      4.09 o 
  12   4   1       13.32        8.82      4.59 o 
  13   4   1        2.71        4.91      4.70 o 
  14   4   1        2.98       -2.30      4.76 o 
   0   5   1     7583.04     8238.30     94.25 o 
   1   5   1     1377.59     1397.78     11.90 o 
   2   5   1     1665.02     1724.06     16.65 o 
   3   5   1     2319.29     3131.95     27.73 o 
   4   5   1      853.97      911.77      9.46 o 
   5   5   1     1706.82     1577.08     19.45 o 
   6   5   1      823.75      675.85      9.98 o 
   7   5   1      151.96      102.69      4.33 o 
   8   5   1       87.58       65.73      4.24 o 
   9   5   1       46.00       49.11      4.83 o 
  10   5   1       20.70       17.00      4.24 o 
  11   5   1       17.10       13.35      4.61 o 
  12   5   1       14.01        2.85      5.21 o 
  13   5   1       15.31        4.39      4.68 o 
  14   5   1        2.32        2.49      4.95 o 
   0   6   1     4914.21     7218.31     83.13 o 
   1   6   1    11890.85    11439.11    114.97 o 
   2   6   1     5344.91     4579.21     33.33 o 
   3   6   1     3429.92     3116.43     24.21 o 
   4   6   1      935.94      641.90      7.51 o 
   5   6   1     2548.93     2562.21     26.52 o 
   6   6   1      632.22      624.03      8.88 o 
   7   6   1     1039.58      986.99     15.09 o 
   8   6   1      377.50      373.20      8.04 o 
   9   6   1      195.48      179.03      7.53 o 
  10   6   1      104.79       90.02      6.00 o 
  11   6   1       41.22       41.17      5.24 o 
  12   6   1        4.29        5.98      4.45 o 
  13   6   1        3.04        3.24      4.70 o 
   0   7   1    14878.78    15080.12    247.88 o 
   1   7   1     7968.72     8184.20     61.91 o 
   2   7   1     7922.68     8407.64     56.80 o 
   3   7   1     4330.82     4380.21     33.43 o 
   4   7   1     3919.34     4153.16     32.39 o 
   5   7   1     2050.44     2095.67     19.55 o 
   6   7   1     2019.31     1877.33     19.39 o 
   7   7   1      495.76      514.95      8.39 o 
   8   7   1      352.00      339.72      7.14 o 
   9   7   1      244.75      268.45      7.74 o 
  10   7   1       79.85       77.35      5.06 o 
  11   7   1       34.32       27.26      4.28 o 
  12   7   1       16.15       14.84      4.17 o 
  13   7   1        1.04        2.91      4.12 o 
   0   8   1     2080.34     1996.46     22.44 o 
   1   8   1     4598.76     4787.86     45.47 o 
   2   8   1     3537.41     3142.46     22.12 o 
   3   8   1      820.86      733.02      7.12 o 
   4   8   1     1554.53     1746.98     15.28 o 
   5   8   1      821.45      771.55      9.42 o 
   6   8   1      794.23      772.42     12.93 o 
   7   8   1      376.56      330.66      6.72 o 
   8   8   1      161.67      174.72      6.06 o 
   9   8   1       35.53       26.72      3.76 o 
  10   8   1       22.48       31.53      4.17 o 
  11   8   1       11.95       13.76      3.84 o 
  12   8   1       15.28       12.05      4.08 o 
  13   8   1        5.20        3.04      4.10 o 
   0   9   1       54.99      102.09      3.00 o 
   1   9   1      939.60      845.85      7.48 o 
   2   9   1       64.21       41.25      1.51 o 
   3   9   1     1553.41     1452.50     11.39 o 
   4   9   1       25.86       48.52      2.03 o 
   5   9   1      955.42      957.20     10.70 o 
   6   9   1       75.39       98.61      3.68 o 
   7   9   1      124.45      124.83      5.09 o 
   8   9   1        4.32       -3.44      2.29 o 
   9   9   1       59.79       66.89      5.13 o 
  10   9   1        0.55       -1.82      3.16 o 
  11   9   1       11.26       12.67      3.83 o 
  12   9   1        1.50       -0.18      3.80 o 
  13   9   1        1.23       -3.09      3.94 o 
   0  10   1     2605.44     2730.38     45.58 o 
   1  10   1       27.09       35.70      3.80 o 
   2  10   1     2210.17     2036.43     14.66 o 
   3  10   1      352.73      330.09      4.13 o 
   4  10   1      490.08      500.14      6.04 o 
   5  10   1       31.88       35.94      2.20 o 
   6  10   1      359.18      330.43      5.98 o 
   7  10   1        0.10       -3.06      2.04 o 
   8  10   1      207.43      225.62      6.10 o 
   9  10   1        2.23       -3.54      2.86 o 
  10  10   1       57.83       65.51      4.95 o 
  11  10   1        1.60       -0.45      3.58 o 
  12  10   1        5.59        4.49      4.02 o 
  13  10   1        0.16       -5.67      3.78 o 
   0  11   1        0.14       16.64      1.83 o 
   1  11   1     1621.62     1805.23     17.17 o 
   2  11   1      138.88      104.77      3.48 o 
   3  11   1     1350.63     1279.27     12.68 o 
   4  11   1       99.48      120.45      2.97 o 
   5  11   1      823.47      899.74      9.98 o 
   6  11   1        3.24        1.44      1.90 o 
   7  11   1      243.59      263.08      8.35 o 
   8  11   1        0.35       -2.61      3.02 o 
   9  11   1      114.83      122.98      5.41 o 
  10  11   1        0.30       -0.20      3.04 o 
  11  11   1       15.64       20.23      3.77 o 
  12  11   1        0.07        0.74      3.49 o 
   0  12   1     1762.25     1705.40     19.53 o 
   1  12   1        2.43       -0.94      3.59 o 
   2  12   1     2230.99     2174.38     15.93 o 
   3  12   1       11.51        9.18      2.65 o 
   4  12   1     1227.06     1237.77     10.72 o 
   5  12   1       18.42       27.75      2.16 o 
   6  12   1      518.64      486.60      8.16 o 
   7  12   1        0.89       -0.19      2.51 o 
   8  12   1      147.24      141.75      5.39 o 
   9  12   1        9.07        4.86      3.12 o 
  10  12   1       37.35       38.72      4.13 o 
  11  12   1        0.09        1.20      3.52 o 
  12  12   1        8.23        9.95      4.16 o 
   0  13   1      295.81      259.52      8.30 o 
   1  13   1     3451.47     3310.61     23.92 o 
   2  13   1       52.05       53.32      5.07 o 
   3  13   1     2041.15     1859.88     15.41 o 
   4  13   1        7.49        5.39      1.85 o 
   5  13   1      989.97      995.37     10.47 o 
   6  13   1       18.77       28.13      2.83 o 
   7  13   1      332.32      304.51      7.69 o 
   8  13   1        0.40        4.70      2.58 o 
   9  13   1      160.46      147.87      6.04 o 
  10  13   1        0.02        2.51      3.77 o 
  11  13   1       28.95       21.24      4.56 o 
  12  13   1        0.74       -0.27      4.08 o 
   0  14   1     2476.81     2442.82     24.77 o 
   1  14   1      427.06      408.56      9.98 o 
   2  14   1     2582.94     2501.39     18.36 o 
   3  14   1      133.01      160.55      7.26 o 
   4  14   1     1605.25     1620.11     13.56 o 
   5  14   1      149.31      211.58      4.75 o 
   6  14   1      713.05      716.62     10.86 o 
   7  14   1       44.44       63.20      4.00 o 
   8  14   1      208.03      225.87      6.66 o 
   9  14   1        0.21        5.33      3.88 o 
  10  14   1       36.30       37.52      5.66 o 
  11  14   1        0.01        3.83      4.04 o 
   0  15   1      757.62      664.55      9.68 o 
   1  15   1      799.12      739.76      7.79 o 
   2  15   1      487.80      418.17      5.50 o 
   3  15   1      598.16      583.39      7.24 o 
   4  15   1      326.21      317.88      5.68 o 
   5  15   1      295.55      302.10      6.25 o 
   6  15   1      173.47      200.29      6.34 o 
   7  15   1       56.29       54.92      3.92 o 
   8  15   1       17.79       25.01      3.76 o 
   9  15   1       35.53       35.49      4.98 o 
  10  15   1       10.29        6.42      4.18 o 
  11  15   1       12.13       11.35      4.78 o 
   0  16   1      151.34      158.56      6.21 o 
   1  16   1      470.72      535.82      8.31 o 
   2  16   1      118.70      116.57      4.19 o 
   3  16   1      150.63      132.15      3.79 o 
   4  16   1       20.32       26.68      2.80 o 
   5  16   1      150.41      123.92      4.56 o 
   6  16   1       10.06       12.18      3.17 o 
   7  16   1       98.33       88.84      5.03 o 
   8  16   1       18.29       10.43      3.50 o 
   9  16   1       23.33       22.99      4.01 o 
  10  16   1        2.67       -0.91      4.13 o 
  11  16   1        7.23        8.35      4.71 o 
   0  17   1       60.14       66.46      8.91 o 
   1  17   1       87.59       99.35      4.17 o 
   2  17   1       27.02       16.32      2.53 o 
   3  17   1       95.28       88.76      4.07 o 
   4  17   1       46.79       26.63      2.59 o 
   5  17   1      100.35       83.56      4.76 o 
   6  17   1       61.63       62.23      4.27 o 
   7  17   1       24.92       27.98      4.71 o 
   8  17   1        7.93       11.27      3.59 o 
   9  17   1        7.24       15.19      5.91 o 
  10  17   1        2.05        4.98      5.12 o 
   0  18   1      181.28      181.65     13.59 o 
   1  18   1       59.46       46.20      3.39 o 
   2  18   1      238.50      259.24      6.67 o 
   3  18   1       34.70       30.36      3.49 o 
   4  18   1      176.36      211.20      6.18 o 
   5  18   1       41.64       53.86      4.33 o 
   6  18   1       54.38       67.31      5.32 o 
   7  18   1        9.05       12.36      3.58 o 
   8  18   1       25.59       27.16      4.78 o 
   9  18   1        1.48        0.38      4.74 o 
  10  18   1       18.31       18.92      7.24 o 
   0  19   1      310.17      346.80     11.93 o 
   1  19   1      333.38      288.15      7.07 o 
   2  19   1      157.49      157.85      6.16 o 
   3  19   1      175.13      193.14      7.68 o 
   4  19   1       85.89       88.21      4.63 o 
   5  19   1      101.24      137.26      6.45 o 
   6  19   1       75.33       71.42      6.78 o 
   7  19   1       45.97       61.14      6.57 o 
   8  19   1       17.00       24.30      9.01 o 
   9  19   1       21.58       -2.64      8.76 o 
   0  20   1      281.16      301.49     10.71 o 
   1  20   1      303.00      297.16      7.53 o 
   2  20   1      286.50      273.77      8.16 o 
   3  20   1      212.45      172.10     16.47 o 
   4  20   1      197.34      166.89      8.00 o 
   5  20   1      133.33      107.24      8.44 o 
   6  20   1       69.06       64.84      6.90 o 
   7  20   1       34.51       44.14      7.91 o 
   8  20   1       24.13       43.67     11.24 o 
   0  21   1      236.81      281.89     21.29 o 
   1  21   1      357.90      370.11     17.01 o 
   2  21   1      142.57      178.98      8.28 o 
   3  21   1      233.78      296.55     11.92 o 
   4  21   1       72.66      104.84      6.97 o 
   5  21   1      122.59      152.01     14.22 o 
   6  21   1       39.43       54.74      8.45 o 
   7  21   1       38.73       46.12      8.36 o 
   0  22   1      188.93      111.08     15.34 o 
   1  22   1        9.82       17.45      6.71 o 
   2  22   1      166.49      147.89     11.99 o 
   3  22   1        2.70       11.67      6.70 o 
   4  22   1      104.95      121.71     11.66 o 
   5  22   1        6.11        9.48      9.95 o 
   6  22   1       43.38       69.27     14.35 o 
   0  23   1       10.91       12.80      9.79 o 
   1  23   1       81.07       78.78      9.96 o 
   2  23   1       10.03       16.02      7.56 o 
   3  23   1       66.00       57.57      9.37 o 
   4  23   1        3.22        8.76      9.43 o 
   5  23   1       36.49       43.31     11.81 o 
   0  24   1       68.75       66.21     13.63 o 
   1  24   1       14.82       19.32      7.49 o 
   2  24   1       57.40       59.70      9.52 o 
   3  24   1       16.66       20.00     10.36 o 
   4  24   1       39.93       37.15     11.97 o 
   0  25   1        4.54        8.44     10.78 o 
   1  25   1       46.70       51.00      9.67 o 
   0   0   2     2438.96     5052.39     68.49 o 
   1   0   2     9887.92    15254.42    347.48 o 
   2   0   2        9.09       14.16      1.15 o 
   3   0   2       70.28        9.02      2.03 o 
   4   0   2       12.89       49.02      2.39 o 
   5   0   2       44.98        2.16      1.43 o 
   6   0   2       10.02       -1.86      2.34 o 
   7   0   2      144.72      178.81      8.53 o 
   8   0   2      134.39      143.35      6.56 o 
   9   0   2       90.92      126.16     10.59 o 
  10   0   2       48.91       40.17      6.68 o 
  11   0   2        0.41       -0.89      5.63 o 
  12   0   2        1.52       -6.10      6.45 o 
  13   0   2        3.90        7.14      7.82 o 
  14   0   2        0.11       -0.88     11.42 o 
   0   1   2       13.62       14.43      1.05 o 
   1   1   2       37.46       36.61      1.30 o 
   2   1   2     1350.53     1275.20      9.87 o 
   3   1   2     1533.15     1394.32     11.75 o 
   4   1   2     2365.04     2545.85     20.43 o 
   5   1   2       82.82      172.68      3.33 o 
   6   1   2      311.37      368.45      6.15 o 
   7   1   2       87.22       93.57      3.59 o 
   8   1   2       38.66       44.10      2.94 o 
   9   1   2       24.61       28.59      4.07 o 
  10   1   2       16.33       15.11      4.06 o 
  11   1   2        8.08       -4.37      3.72 o 
  12   1   2        2.97       -2.25      4.19 o 
  13   1   2        1.69        1.92      4.53 o 
  14   1   2        0.00       -1.86      4.98 o 
   0   2   2     1182.38      490.15      5.65 o 
   1   2   2     1209.30      696.11      6.59 o 
   2   2   2      421.51      479.35      4.58 o 
   3   2   2     1922.46     3056.44     24.72 o 
   4   2   2     1540.68     2282.98     19.88 o 
   5   2   2     1797.41     2301.45     20.39 o 
   6   2   2      265.28      324.02      4.96 o 
   7   2   2      232.88      170.28      5.84 o 
   8   2   2       45.58       44.10      2.98 o 
   9   2   2       35.94       31.83      4.30 o 
  10   2   2        3.39        8.66      3.88 o 
  11   2   2       23.21       14.17      4.54 o 
  12   2   2        2.78       -1.82      3.99 o 
  13   2   2       16.17        2.86      4.81 o 
  14   2   2        2.43        2.18      5.09 o 
   0   3   2      835.93     1532.89     13.46 o 
   1   3   2     4741.26     6271.64     48.00 o 
   2   3   2     1324.95     1148.25      9.59 o 
   3   3   2     4144.29     3212.48     23.15 o 
   4   3   2     1068.67      818.82      8.76 o 
   5   3   2      610.02      628.59      7.56 o 
   6   3   2      313.57      277.79      6.25 o 
   7   3   2      475.27      482.01      7.87 o 
   8   3   2      184.66      182.09      7.16 o 
   9   3   2      142.81      154.82      7.10 o 
  10   3   2       65.76       56.39      5.29 o 
  11   3   2       21.04       19.48      4.75 o 
  12   3   2       13.14        9.30      4.47 o 
  13   3   2        0.06       -3.37      3.92 o 
  14   3   2        3.32       -0.58      4.18 o 
   0   4   2    10366.84    11099.72    112.76 o 
   1   4   2     1702.19     1735.77     13.64 o 
   2   4   2     5032.19     5022.93     41.96 o 
   3   4   2     1101.00      978.34      9.02 o 
   4   4   2     3248.14     2882.18     24.65 o 
   5   4   2      916.31      722.59      8.41 o 
   6   4   2      749.66      738.79      9.56 o 
   7   4   2      295.83      283.53      5.24 o 
   8   4   2      358.17      373.39      7.40 o 
   9   4   2      134.40      196.06      6.93 o 
  10   4   2       82.55       73.22      5.04 o 
  11   4   2       25.97       31.77      4.51 o 
  12   4   2        5.66       -0.77      3.78 o 
  13   4   2        0.09        1.72      4.10 o 
   0   5   2     8091.24    10502.75    120.17 o 
   1   5   2     1892.63     1890.49     16.05 o 
   2   5   2     5254.58     4939.44     38.49 o 
   3   5   2     3622.76     4222.81     31.73 o 
   4   5   2     2056.24     2103.69     17.62 o 
   5   5   2     1046.87     1199.67     12.34 o 
   6   5   2      789.10      808.66      9.62 o 
   7   5   2      416.15      358.80      6.13 o 
   8   5   2      342.30      314.20      7.10 o 
   9   5   2       64.18       73.33      4.86 o 
  10   5   2       88.77       77.19      5.16 o 
  11   5   2       23.38       15.95      4.23 o 
  12   5   2       13.67        8.46      4.08 o 
  13   5   2        6.79        3.80      4.29 o 
   0   6   2     5504.55     5869.78    103.25 o 
   1   6   2     6318.80     5791.07     44.74 o 
   2   6   2     3557.91     3491.47     26.28 o 
   3   6   2     6580.57     6597.42     48.31 o 
   4   6   2     2763.37     2668.52     23.17 o 
   5   6   2     3299.06     3415.51     29.42 o 
   6   6   2      720.38      759.12      9.40 o 
   7   6   2      782.72      810.86     10.96 o 
   8   6   2      376.18      365.35      7.68 o 
   9   6   2      199.33      210.35      7.10 o 
  10   6   2      109.75      104.65      5.84 o 
  11   6   2       39.54       36.18      4.64 o 
  12   6   2       11.96       11.87      4.16 o 
  13   6   2        8.06        5.53      4.28 o 
   0   7   2     9999.37    10659.54    122.54 o 
   1   7   2     4255.74     4888.99     35.65 o 
   2   7   2     8920.88     9464.80     73.19 o 
   3   7   2     3121.27     2857.04     22.34 o 
   4   7   2     5167.50     5572.65     45.08 o 
   5   7   2     1124.77     1089.66     11.81 o 
   6   7   2     1805.19     1634.80     17.62 o 
   7   7   2      722.47      684.74      9.99 o 
   8   7   2      398.14      395.71      7.98 o 
   9   7   2      199.62      204.20      7.21 o 
  10   7   2       80.98       85.76      5.59 o 
  11   7   2       36.56       38.15      4.76 o 
  12   7   2       20.92       11.96      4.39 o 
  13   7   2        5.82        4.74      4.35 o 
   0   8   2      479.22      394.09     17.89 o 
   1   8   2     5398.01     6127.73     47.23 o 
   2   8   2      743.24      817.11      7.29 o 
   3   8   2     3154.56     2789.99     31.95 o 
   4   8   2     1276.44     1453.14     14.25 o 
   5   8   2     1245.83     1232.58     14.00 o 
   6   8   2      230.42      241.96      5.45 o 
   7   8   2      416.39      375.73      6.68 o 
   8   8   2       66.78       69.12      3.91 o 
   9   8   2      171.29      152.23      6.45 o 
  10   8   2       22.55       28.01      4.44 o 
  11   8   2       32.85       30.80      4.51 o 
  12   8   2        8.71        6.74      4.16 o 
  13   8   2        4.51        4.82      4.36 o 
   0   9   2      672.32      518.19      7.72 o 
   1   9   2     1028.73      873.17     11.44 o 
   2   9   2      740.02      652.28      6.59 o 
   3   9   2      701.47      589.46      7.78 o 
   4   9   2      469.38      590.32      7.04 o 
   5   9   2       96.70       93.00      3.40 o 
   6   9   2      232.02      303.20      6.18 o 
   7   9   2      101.14       97.17      3.93 o 
   8   9   2      115.38      115.54      5.45 o 
   9   9   2       29.52       20.38      3.68 o 
  10   9   2       27.72       21.92      4.08 o 
  11   9   2        4.03        3.99      3.73 o 
  12   9   2        1.02        0.17      4.22 o 
  13   9   2        0.01       -1.37      4.68 o 
   0  10   2     1666.36     1730.24     26.03 o 
   1  10   2       34.96       81.40      2.62 o 
   2  10   2      982.20      939.71      8.26 o 
   3  10   2       59.91       46.38      1.83 o 
   4  10   2      673.96      682.99      8.59 o 
   5  10   2       21.57        6.43      1.72 o 
   6  10   2      173.23      156.07      4.77 o 
   7  10   2        5.51       -2.28      1.90 o 
   8  10   2       89.43       99.09      4.71 o 
   9  10   2       14.91       28.73      3.87 o 
  10  10   2       18.11       20.85      4.19 o 
  11  10   2        7.06        4.78      4.33 o 
  12  10   2        0.02       -6.13      4.09 o 
   0  11   2       19.06       31.57      2.13 o 
   1  11   2      647.76      635.13      6.69 o 
   2  11   2       16.96       16.39      1.24 o 
   3  11   2     1114.64     1143.59     10.04 o 
   4  11   2       16.78       23.30      1.80 o 
   5  11   2      410.97      446.29      6.03 o 
   6  11   2       30.15       37.23      2.87 o 
   7  11   2      133.47      159.36      5.04 o 
   8  11   2       15.57       18.98      3.18 o 
   9  11   2        9.75       12.72      3.87 o 
  10  11   2        1.31       -4.72      3.50 o 
  11  11   2        4.53       -0.13      3.97 o 
  12  11   2        1.21       -2.96      4.16 o 
   0  12   2      309.65      340.97      6.63 o 
   1  12   2      160.52      122.98      3.38 o 
   2  12   2      199.52      199.96      3.30 o 
   3  12   2      384.22      419.74      5.20 o 
   4  12   2      149.60      181.03      3.29 o 
   5  12   2      208.75      304.48      5.05 o 
   6  12   2       24.92       16.68      2.34 o 
   7  12   2       16.25       19.71      2.87 o 
   8  12   2       22.21       12.27      3.53 o 
   9  12   2        7.54        5.32      4.19 o 
  10  12   2       10.36        0.95      3.85 o 
  11  12   2        5.95        0.36      4.17 o 
  12  12   2        1.00       -2.18      4.37 o 
   0  13   2     1072.84     1162.61     15.35 o 
   1  13   2       57.32       55.77      8.01 o 
   2  13   2      642.30      659.57      7.65 o 
   3  13   2       46.41       51.06      2.66 o 
   4  13   2      140.53      135.88      4.11 o 
   5  13   2        1.40       -0.34      1.84 o 
   6  13   2       47.99       20.84      2.72 o 
   7  13   2       24.89       27.96      3.22 o 
   8  13   2       53.98       39.89      3.92 o 
   9  13   2       13.12        5.65      3.77 o 
  10  13   2       16.31       17.33      4.39 o 
  11  13   2        1.52       -0.48      4.14 o 
  12  13   2        0.51       -0.94      4.20 o 
   0  14   2      142.26      147.97      7.05 o 
   1  14   2      970.56     1006.27     12.73 o 
   2  14   2      159.84      138.16      4.08 o 
   3  14   2      648.96      595.95      8.40 o 
   4  14   2      201.78      194.04      5.38 o 
   5  14   2      326.71      347.29      6.87 o 
   6  14   2       78.54       74.59      3.78 o 
   7  14   2      105.47      112.65      5.52 o 
   8  14   2       24.35       32.62      3.92 o 
   9  14   2       22.99       22.23      4.46 o 
  10  14   2        5.53       11.12      4.52 o 
  11  14   2        0.03       -3.47      4.07 o 
   0  15   2      816.54      663.37     14.20 o 
   1  15   2      218.25      211.19      5.78 o 
   2  15   2      919.30      796.81     11.30 o 
   3  15   2      254.30      262.84      6.49 o 
   4  15   2      722.35      699.46     14.42 o 
   5  15   2       83.22       90.95      4.54 o 
   6  15   2      208.34      223.59      5.94 o 
   7  15   2       49.84       49.05      3.68 o 
   8  15   2       42.03       63.99      4.41 o 
   9  15   2       14.27       12.49      4.31 o 
  10  15   2       21.24       19.75      4.85 o 
  11  15   2        3.92        3.03      4.50 o 
   0  16   2      513.72      409.77     11.30 o 
   1  16   2      809.22      756.52     11.23 o 
   2  16   2      396.69      321.13      7.26 o 
   3  16   2      453.85      488.18      8.97 o 
   4  16   2      204.99      206.17      8.04 o 
   5  16   2      243.05      286.98      7.35 o 
   6  16   2       71.57       97.57      6.30 o 
   7  16   2      133.09      139.94      5.41 o 
   8  16   2       31.11       33.69      3.99 o 
   9  16   2       65.76       70.56      5.48 o 
  10  16   2        7.31        4.90      3.75 o 
   0  17   2      243.95      199.30     16.20 o 
   1  17   2      856.26      840.88     12.25 o 
   2  17   2      262.60      218.62      6.45 o 
   3  17   2      687.98      666.81     10.88 o 
   4  17   2      229.46      222.64      7.47 o 
   5  17   2      287.25      304.06      7.78 o 
   6  17   2      105.36      123.21      6.28 o 
   7  17   2      127.53      137.27      6.82 o 
   8  17   2       48.67       62.82      6.36 o 
   9  17   2       25.00       40.33      5.63 o 
  10  17   2       12.85       22.13      5.25 o 
   0  18   2      732.03      791.59     17.15 o 
   1  18   2      175.53      176.42      7.18 o 
   2  18   2      634.09      672.36     11.11 o 
   3  18   2      138.40      148.64      6.05 o 
   4  18   2      400.96      424.33      9.81 o 
   5  18   2       72.14       77.49      4.78 o 
   6  18   2      172.80      198.41      7.72 o 
   7  18   2       20.33       31.77      4.54 o 
   8  18   2       60.81       84.81      6.59 o 
   9  18   2       14.07       26.12      5.90 o 
   0  19   2      350.01      370.64     20.07 o 
   1  19   2      303.70      259.10      7.25 o 
   2  19   2      266.90      297.78      7.69 o 
   3  19   2      255.06      245.17      7.22 o 
   4  19   2      157.66      177.78      7.09 o 
   5  19   2       97.22      137.69      7.02 o 
   6  19   2       77.11       85.43      5.73 o 
   7  19   2       51.16       59.33      5.36 o 
   8  19   2       34.31       47.63      5.83 o 
   9  19   2       16.71       18.40      5.68 o 
   0  20   2       96.61       99.66      9.11 o 
   1  20   2      393.07      349.65      8.29 o 
   2  20   2       77.80       87.34      5.00 o 
   3  20   2      315.85      309.64      8.00 o 
   4  20   2       48.11       51.11      4.42 o 
   5  20   2      157.03      172.75      6.74 o 
   6  20   2       32.22       36.78      4.79 o 
   7  20   2       43.87       66.70      6.04 o 
   8  20   2       14.56       15.85      5.83 o 
   0  21   2      348.87      306.74     12.61 o 
   1  21   2       20.17       31.11      4.82 o 
   2  21   2      277.40      293.88      7.92 o 
   3  21   2       30.12       38.08      4.11 o 
   4  21   2      151.77      198.82      6.99 o 
   5  21   2       13.46       17.50      4.87 o 
   6  21   2       49.00       60.15      6.16 o 
   7  21   2        8.98       11.02      5.67 o 
   0  22   2       15.87       10.36      4.51 o 
   1  22   2       64.23       50.12      4.17 o 
   2  22   2       15.61       12.74      4.22 o 
   3  22   2       51.62       32.04      8.56 o 
   4  22   2        8.07        8.15      4.46 o 
   5  22   2       34.41       12.48      4.81 o 
   6  22   2        3.80        1.58      4.65 o 
   0  23   2        0.55       -8.50      8.08 o 
   1  23   2       22.39        9.53      6.63 o 
   2  23   2        1.32       -5.36      6.79 o 
   3  23   2       13.15       12.18      5.20 o 
   4  23   2        1.95       -4.32      4.03 o 
   5  23   2        3.97       -7.21      4.81 o 
   0  24   2       44.66       28.86     11.55 o 
   1  24   2        0.09       -8.13      5.84 o 
   2  24   2       42.42       34.30      8.60 o 
   3  24   2        1.11       -5.67      6.10 o 
   0   0   3     3044.77     2912.14     35.64 o 
   1   0   3     2535.89     2799.34     26.12 o 
   2   0   3      533.47      840.46      9.18 o 
   3   0   3     2381.83     2379.29     27.72 o 
   4   0   3     1093.33     1532.32     17.29 o 
   5   0   3      954.58     1328.34     15.73 o 
   6   0   3      175.58      132.47      4.41 o 
   7   0   3      368.32      349.62      8.30 o 
   8   0   3        1.54       -3.36      2.24 o 
   9   0   3       67.39       59.02      5.03 o 
  10   0   3        0.01       -3.35      4.10 o 
  11   0   3       16.69        8.35      4.96 o 
  12   0   3        3.34        1.62      4.78 o 
  13   0   3        4.80        8.54      5.43 o 
   0   1   3     8171.55     7420.44     65.04 o 
   1   1   3      764.88      810.23      6.53 o 
   2   1   3     3264.32     3014.70     23.83 o 
   3   1   3      622.53      526.64      5.97 o 
   4   1   3     2400.42     2559.14     19.67 o 
   5   1   3      222.17      162.55      3.35 o 
   6   1   3     1393.47     1440.72     12.13 o 
   7   1   3       71.52       46.67      2.75 o 
   8   1   3      295.81      275.64      7.38 o 
   9   1   3        4.52       -2.35      2.31 o 
  10   1   3       62.78       81.38      5.29 o 
  11   1   3        4.20        6.91      3.68 o 
  12   1   3       11.95        9.03      3.93 o 
  13   1   3        0.08        2.22      3.75 o 
   0   2   3     1089.80     1934.04     18.81 o 
   1   2   3     8269.78    10228.80     62.89 o 
   2   2   3      112.67      134.11      2.80 o 
   3   2   3     5076.92     4355.37     41.98 o 
   4   2   3        8.61       41.36      2.60 o 
   5   2   3     2038.08     1893.09     16.47 o 
   6   2   3        1.00       -1.80      1.70 o 
   7   2   3      845.79      783.21     10.13 o 
   8   2   3        2.55        0.76      1.62 o 
   9   2   3      272.26      289.80      7.16 o 
  10   2   3        2.74        2.18      3.47 o 
  11   2   3       68.38       59.18      4.98 o 
  12   2   3        0.44        1.92      3.75 o 
  13   2   3        5.79       10.25      4.39 o 
   0   3   3    12160.79    13422.35    116.08 o 
   1   3   3     2990.04     3095.80     20.49 o 
   2   3   3     4708.43     4811.46     37.54 o 
   3   3   3     1987.77     1967.37     16.24 o 
   4   3   3     1762.82     1766.87     15.21 o 
   5   3   3      765.31      723.41      8.12 o 
   6   3   3     1213.99     1323.79     13.84 o 
   7   3   3      162.09      183.51      5.29 o 
   8   3   3      502.96      541.82     10.31 o 
   9   3   3       74.90       56.04      4.00 o 
  10   3   3      123.90      127.42      6.25 o 
  11   3   3        7.04        2.08      3.74 o 
  12   3   3       12.95       11.42      4.07 o 
  13   3   3        0.06        3.02      4.19 o 
   0   4   3     6099.97     7513.65     60.72 o 
   1   4   3     3222.58     2826.34     20.06 o 
   2   4   3     6183.03     5864.95     42.39 o 
   3   4   3     3227.35     3227.10     23.47 o 
   4   4   3     1338.76     1279.91     11.76 o 
   5   4   3     1867.20     2244.59     20.36 o 
   6   4   3      684.20      714.55      9.11 o 
   7   4   3      544.20      510.95      9.79 o 
   8   4   3      298.56      288.07      7.54 o 
   9   4   3       77.25       95.53      6.18 o 
  10   4   3       40.85       35.10      4.46 o 
  11   4   3       22.75       18.76      4.16 o 
  12   4   3        1.59        0.64      3.93 o 
  13   4   3        7.07        8.77      4.50 o 
   0   5   3     2502.90     2795.73     26.54 o 
   1   5   3     1305.90      860.51      8.04 o 
   2   5   3     1550.74     1645.61     13.70 o 
   3   5   3     1728.18     2043.91     15.74 o 
   4   5   3     1393.70     1534.96     12.80 o 
   5   5   3     1020.17     1085.52     12.71 o 
   6   5   3      638.98      584.35      8.05 o 
   7   5   3      194.62      186.88      5.45 o 
   8   5   3       83.76       70.42      3.92 o 
   9   5   3       51.15       42.77      4.29 o 
  10   5   3       22.32       29.53      4.26 o 
  11   5   3        5.49        6.23      3.91 o 
  12   5   3       15.43       13.02      4.24 o 
  13   5   3        2.30        1.23      4.39 o 
   0   6   3      734.58     1155.58     17.73 o 
   1   6   3     2320.38     2303.97     19.82 o 
   2   6   3     1376.08     1515.43     12.90 o 
   3   6   3     1054.66      826.87      8.13 o 
   4   6   3      330.12      318.32      4.42 o 
   5   6   3      447.80      556.74      7.66 o 
   6   6   3      209.78      197.43      5.03 o 
   7   6   3      322.07      373.11      6.62 o 
   8   6   3      126.42      113.09      4.82 o 
   9   6   3      103.95       94.59      5.85 o 
  10   6   3       42.77       33.30      4.37 o 
  11   6   3       15.66       10.83      3.91 o 
  12   6   3        9.56        8.52      4.26 o 
  13   6   3        0.23       -3.83      4.57 o 
   0   7   3     3590.57     4082.91     50.78 o 
   1   7   3      636.76      685.23      9.37 o 
   2   7   3     1886.92     2110.35     24.70 o 
   3   7   3      318.84      272.01      3.68 o 
   4   7   3      937.45      962.64      9.82 o 
   5   7   3      247.73      201.16      4.49 o 
   6   7   3      477.38      385.20      6.98 o 
   7   7   3      141.61      152.63      4.64 o 
   8   7   3      166.21      173.79      5.70 o 
   9   7   3       95.61       87.22      5.24 o 
  10   7   3       50.88       62.01      5.02 o 
  11   7   3       10.90        7.40      4.52 o 
  12   7   3        1.92       -0.86      4.46 o 
  13   7   3        4.91        0.92      4.85 o 
   0   8   3       13.30       73.45     11.03 o 
   1   8   3     2211.89     2262.82     19.89 o 
   2   8   3      284.65      266.60      5.02 o 
   3   8   3     1337.60     1351.44     11.28 o 
   4   8   3      344.98      447.58      5.71 o 
   5   8   3      807.28      918.43     10.68 o 
   6   8   3      142.15      155.38      4.76 o 
   7   8   3      352.97      369.19      7.20 o 
   8   8   3       13.98        6.16      2.78 o 
   9   8   3       41.23       50.93      4.44 o 
  10   8   3        2.51       -2.63      4.07 o 
  11   8   3       14.57       16.00      4.99 o 
  12   8   3        3.92        2.64      4.87 o 
  13   8   3        9.59        8.55      5.40 o 
   0   9   3     1774.25     1783.61     25.92 o 
   1   9   3      412.15      418.84      5.71 o 
   2   9   3     1940.15     1801.53     16.86 o 
   3   9   3       60.84       47.54      3.42 o 
   4   9   3     1919.64     2058.78     17.93 o 
   5   9   3        4.98        3.58      1.97 o 
   6   9   3      754.59      833.87     11.30 o 
   7   9   3        2.97       -3.68      2.45 o 
   8   9   3      123.47      133.51      6.86 o 
   9   9   3       16.74        1.49      3.98 o 
  10   9   3       37.14       33.76      5.21 o 
  11   9   3        0.03       -1.64      4.29 o 
  12   9   3       13.13       13.54      5.16 o 
   0  10   3      336.26      422.96     10.43 o 
   1  10   3     2941.84     3067.60     26.03 o 
   2  10   3      394.26      405.25      9.08 o 
   3  10   3     1230.86     1367.06     14.04 o 
   4  10   3       76.58       53.61      3.04 o 
   5  10   3      579.35      514.05      7.97 o 
   6  10   3       45.21       51.59      3.87 o 
   7  10   3      381.33      334.95      8.13 o 
   8  10   3       18.37       16.64      3.96 o 
   9  10   3      113.44      126.49      8.17 o 
  10  10   3        0.02       -4.83      4.45 o 
  11  10   3       24.53       20.87      5.00 o 
  12  10   3        1.27       -0.15      4.70 o 
   0  11   3     2601.97     2602.30     35.96 o 
   1  11   3       89.62       88.13      4.94 o 
   2  11   3     1988.77     1731.04     16.56 o 
   3  11   3      216.92      270.75      6.21 o 
   4  11   3     1176.74     1214.06     14.71 o 
   5  11   3      131.38      152.26      4.81 o 
   6  11   3      581.26      647.62     11.40 o 
   7  11   3        0.29        7.66      3.09 o 
   8  11   3      182.50      172.76      7.69 o 
   9  11   3        0.42        2.99      4.45 o 
  10  11   3       46.23       41.64      6.90 o 
  11  11   3        0.38       -3.25      4.59 o 
  12  11   3        7.41       17.52      6.36 o 
   0  12   3       18.42       23.36      8.38 o 
   1  12   3     1946.49     1811.61     19.39 o 
   2  12   3        3.64        5.84      3.42 o 
   3  12   3     1481.58     1543.71     14.52 o 
   4  12   3       43.62       44.67      2.73 o 
   5  12   3      883.98      897.97     10.53 o 
   6  12   3       14.60       13.76      2.75 o 
   7  12   3      315.15      338.86      7.76 o 
   8  12   3        0.02       -1.89      3.56 o 
   9  12   3       52.09       72.06      6.84 o 
  10  12   3        0.01       -0.54      4.74 o 
  11  12   3       16.38       15.72      5.55 o 
   0  13   3     1063.22     1307.56     22.03 o 
   1  13   3      206.78      195.53      5.60 o 
   2  13   3      768.60      792.18     11.28 o 
   3  13   3      147.37      139.03      5.99 o 
   4  13   3      420.09      397.71      7.12 o 
   5  13   3       42.50       38.78      2.84 o 
   6  13   3      223.20      173.72      5.33 o 
   7  13   3        9.35        5.51      2.65 o 
   8  13   3       69.77       79.57      5.17 o 
   9  13   3        0.04       -1.02      5.33 o 
  10  13   3       20.37       32.51      5.87 o 
  11  13   3        1.79       -5.82      4.52 o 
   0  14   3      220.22      165.54      7.61 o 
   1  14   3      737.52      695.75     10.49 o 
   2  14   3       75.07       67.72      3.81 o 
   3  14   3      519.42      543.51      9.33 o 
   4  14   3       33.74       55.77      3.72 o 
   5  14   3      314.97      368.80      8.21 o 
   6  14   3       10.98       11.65      2.78 o 
   7  14   3      136.50      140.22      5.83 o 
   8  14   3        2.75       -2.02      3.22 o 
   9  14   3       16.71        9.40      3.67 o 
  10  14   3        0.38       -0.85      3.99 o 
  11  14   3        2.34        5.24      4.44 o 
   0  15   3      921.03      819.86     19.71 o 
   1  15   3        2.00        0.38      2.44 o 
   2  15   3      725.87      626.82     10.20 o 
   3  15   3        0.39        0.96      2.68 o 
   4  15   3      462.89      477.45      9.19 o 
   5  15   3        2.35        2.77      2.92 o 
   6  15   3      224.66      239.25      6.44 o 
   7  15   3        2.12        1.16      2.92 o 
   8  15   3       57.88       63.06      5.00 o 
   9  15   3        1.98        1.60      4.23 o 
  10  15   3       24.33       22.85      5.33 o 
   0  16   3      290.29      182.10     18.60 o 
   1  16   3      900.61      937.13     13.28 o 
   2  16   3      354.93      292.80      7.42 o 
   3  16   3      536.55      511.95      9.77 o 
   4  16   3      199.72      207.72      6.66 o 
   5  16   3      283.94      269.89      7.48 o 
   6  16   3       62.51       92.35      5.06 o 
   7  16   3      165.52      175.96      7.45 o 
   8  16   3       18.35       28.28      5.00 o 
   9  16   3       46.23       69.55      7.20 o 
  10  16   3        4.39       10.05      4.71 o 
   0  17   3      513.68      523.04     14.22 o 
   1  17   3      989.72      963.45     13.88 o 
   2  17   3      399.08      376.64      8.63 o 
   3  17   3      624.25      616.35     10.95 o 
   4  17   3      263.52      268.93      7.55 o 
   5  17   3      310.61      289.58      7.88 o 
   6  17   3      165.49      168.93      6.51 o 
   7  17   3      100.55      117.59      6.44 o 
   8  17   3       42.47       55.30      5.94 o 
   9  17   3       23.52       39.53      6.46 o 
   0  18   3      561.59      594.66     15.19 o 
   1  18   3      158.36      129.29      6.24 o 
   2  18   3      550.38      570.30     10.63 o 
   3  18   3      129.11      135.04      5.81 o 
   4  18   3      323.44      311.96      7.98 o 
   5  18   3       65.92       94.39      5.21 o 
   6  18   3      141.15      145.54      6.45 o 
   7  18   3       18.85       30.40      4.54 o 
   8  18   3       47.42       57.21      6.11 o 
   9  18   3        3.97        9.27      5.50 o 
   0  19   3      200.96      205.09      9.42 o 
   1  19   3       77.31       68.06      4.50 o 
   2  19   3      138.80      128.91      5.58 o 
   3  19   3       66.07       60.42      4.39 o 
   4  19   3       72.54       83.53      4.95 o 
   5  19   3       32.37       36.85      4.24 o 
   6  19   3       51.62       54.11      4.58 o 
   7  19   3        7.24       12.53      4.63 o 
   8  19   3       12.59        9.22      4.79 o 
   0  20   3        0.06        0.38      5.91 o 
   1  20   3      178.08      202.38      6.94 o 
   2  20   3        0.06        3.68      3.07 o 
   3  20   3      127.32      110.44      5.45 o 
   4  20   3        0.08       -1.75      3.49 o 
   5  20   3       72.51       70.94      4.88 o 
   6  20   3        1.44        3.18      3.54 o 
   7  20   3       36.31       38.84      5.67 o 
   0  21   3      195.63      200.37     10.05 o 
   1  21   3       15.19       16.63      3.59 o 
   2  21   3      147.65      156.17      6.43 o 
   3  21   3        1.92        4.22      3.27 o 
   4  21   3       83.98      107.49      6.19 o 
   5  21   3        0.09       -1.94      3.29 o 
   6  21   3       51.31       54.37      5.07 o 
   0  22   3        7.03       12.79      5.02 o 
   1  22   3      133.84      129.47      6.05 o 
   2  22   3        3.31        2.59      3.30 o 
   3  22   3      103.74       92.37      5.42 o 
   4  22   3        3.24        7.51      3.68 o 
   5  22   3       64.63       66.63      5.33 o 
   0  23   3      118.40      138.11      9.04 o 
   1  23   3        0.14        3.13      3.47 o 
   2  23   3       95.37      103.69      5.79 o 
   3  23   3        0.55        0.59      3.58 o 
   4  23   3       53.25       56.33      6.47 o 
   0  24   3        9.61       16.59      5.97 o 
   1  24   3       94.71       79.25      6.87 o 
   0   0   4     2915.08     3941.45     48.12 o 
   1   0   4     2610.29     2721.43     24.53 o 
   2   0   4      891.26     1078.76     11.43 o 
   3   0   4     1598.43     1597.77     16.35 o 
   4   0   4       13.78       -1.58      5.68 o 
   5   0   4      646.98      520.91     10.81 o 
   6   0   4      174.59      170.85      6.71 o 
   7   0   4      384.57      403.64      9.54 o 
   8   0   4       53.41       49.97      4.73 o 
   9   0   4      235.29      240.28      8.28 o 
  10   0   4        4.69       -2.78      4.58 o 
  11   0   4       28.29       26.42      5.49 o 
  12   0   4        0.09       -4.31      4.89 o 
  13   0   4        0.47        3.01      5.63 o 
   0   1   4     2030.87     2251.11     22.27 o 
   1   1   4      675.64      697.88      6.04 o 
   2   1   4     5403.90     5333.77     31.55 o 
   3   1   4      127.97       97.28      4.08 o 
   4   1   4     3114.64     3176.18     26.22 o 
   5   1   4      354.08      360.78      6.58 o 
   6   1   4      815.75      860.58      9.26 o 
   7   1   4       40.52       27.78      2.74 o 
   8   1   4      415.30      439.63      7.39 o 
   9   1   4       12.32        4.13      3.14 o 
  10   1   4      105.46      110.23      5.37 o 
  11   1   4        2.59       -1.74      3.20 o 
  12   1   4       16.16       19.13      4.14 o 
  13   1   4        0.00        1.75      3.76 o 
   0   2   4       10.16       -1.86      1.47 o 
   1   2   4     8184.06     7542.91     45.24 o 
   2   2   4        2.88        4.66      1.58 o 
   3   2   4     7133.35     7500.51     54.82 o 
   4   2   4        1.67        6.08      2.84 o 
   5   2   4     3654.80     3960.75     34.02 o 
   6   2   4       38.15       53.47      2.61 o 
   7   2   4     1056.36      976.61     11.68 o 
   8   2   4        0.07       -3.09      2.54 o 
   9   2   4      269.76      273.05      6.28 o 
  10   2   4        0.05        3.38      3.31 o 
  11   2   4       47.07       55.59      4.66 o 
  12   2   4        1.85        0.00      3.47 o 
  13   2   4       18.94       18.01      4.32 o 
   0   3   4     5963.75     6543.65     53.61 o 
   1   3   4      145.59      157.71      2.72 o 
   2   3   4     8806.70     8764.38     65.02 o 
   3   3   4      266.99      263.00      4.28 o 
   4   3   4     4305.64     4447.56     34.26 o 
   5   3   4        0.02        8.18      3.23 o 
   6   3   4     1226.87     1311.55     13.05 o 
   7   3   4       15.65       19.05      2.89 o 
   8   3   4      560.73      534.66      8.28 o 
   9   3   4       12.39       12.28      2.84 o 
  10   3   4      125.83       88.98      4.96 o 
  11   3   4        0.54       -0.78      3.33 o 
  12   3   4       16.29       13.38      3.77 o 
  13   3   4        1.97        0.73      4.24 o 
   0   4   4       14.36        5.57      2.17 o 
   1   4   4     4082.94     4302.70     26.79 o 
   2   4   4        3.87       10.90      1.51 o 
   3   4   4     2805.40     2841.97     22.78 o 
   4   4   4       35.96       45.94      2.97 o 
   5   4   4      921.82      838.99      9.94 o 
   6   4   4       20.23       13.62      2.49 o 
   7   4   4      324.77      325.14      6.92 o 
   8   4   4        1.38        5.49      2.65 o 
   9   4   4      176.01      191.29      5.46 o 
  10   4   4        1.69        0.75      3.11 o 
  11   4   4       16.19       13.23      3.48 o 
  12   4   4        0.08       -1.13      3.88 o 
  13   4   4        0.96        2.66      4.19 o 
   0   5   4      275.31      226.01      4.99 o 
   1   5   4      612.41      901.57      7.06 o 
   2   5   4     1168.80     1098.96     10.37 o 
   3   5   4       15.18       24.52      2.01 o 
   4   5   4      684.53      767.06      8.07 o 
   5   5   4        1.66        7.85      2.07 o 
   6   5   4      136.90      157.01      4.27 o 
   7   5   4       17.57       21.54      2.73 o 
   8   5   4       59.40       62.23      3.86 o 
   9   5   4       24.45       14.92      2.98 o 
  10   5   4       12.30        4.71      3.54 o 
  11   5   4        1.70       -3.78      3.48 o 
  12   5   4        4.30        5.74      4.11 o 
   0   6   4        2.25        5.96      1.10 o 
   1   6   4       16.82       23.51      1.67 o 
   2   6   4        9.14       -1.22      1.08 o 
   3   6   4      207.17      237.26      6.77 o 
   4   6   4       25.96       33.18      1.90 o 
   5   6   4       63.78      107.21      3.40 o 
   6   6   4       65.13       52.00      3.02 o 
   7   6   4        8.77       23.24      2.78 o 
   8   6   4        5.25       -3.13      2.72 o 
   9   6   4       18.78       16.88      3.57 o 
  10   6   4        6.03       -1.41      3.41 o 
  11   6   4        1.46       -0.65      3.59 o 
  12   6   4        0.53       -6.55      4.37 o 
   0   7   4        4.91       25.89      1.83 o 
   1   7   4        0.52        2.67      1.20 o 
   2   7   4       81.01       80.58      2.21 o 
   3   7   4        3.95       -1.69      1.13 o 
   4   7   4        9.84        2.99      1.18 o 
   5   7   4       34.08       30.78      2.43 o 
   6   7   4        6.87       -2.72      1.82 o 
   7   7   4        7.67        3.56      2.62 o 
   8   7   4       40.64       35.50      3.77 o 
   9   7   4       13.28        0.34      3.82 o 
  10   7   4        2.67       -0.68      4.82 o 
  11   7   4        0.16       -6.70      4.47 o 
  12   7   4        0.16       -6.72      4.48 o 
   0   8   4      345.29      505.62     11.28 o 
   1   8   4      246.34      253.68      5.05 o 
   2   8   4       83.17       44.16      2.39 o 
   3   8   4      680.16      673.57      8.77 o 
   4   8   4       20.96       17.61      2.08 o 
   5   8   4      276.29      302.85      6.14 o 
   6   8   4        9.99        3.73      2.81 o 
   7   8   4       41.90       48.09      4.66 o 
   8   8   4       10.63        1.30      3.69 o 
   9   8   4       35.33       36.26      5.27 o 
  10   8   4        2.84       -6.87      4.58 o 
  11   8   4       10.39        9.18      5.32 o 
  12   8   4        0.01       -0.58      5.43 o 
   0   9   4     2854.12     2648.75     36.73 o 
   1   9   4      281.34      259.35      7.21 o 
   2   9   4     2962.80     2845.81     25.17 o 
   3   9   4       88.46      108.67      7.42 o 
   4   9   4     1426.84     1562.27     15.21 o 
   5   9   4      206.82      213.80      5.44 o 
   6   9   4      501.76      623.58      9.49 o 
   7   9   4       69.99       65.81      5.24 o 
   8   9   4      262.29      282.26      9.37 o 
   9   9   4       13.27       17.96      4.57 o 
  10   9   4       62.77       58.85      6.79 o 
  11   9   4        1.16        6.90      5.60 o 
  12   9   4       10.96        5.21      5.87 o 
   0  10   4        2.54       -7.41      4.94 o 
   1  10   4     5548.07     5585.74     49.43 o 
   2  10   4        7.25        5.38      5.95 o 
   3  10   4     4153.23     4101.49     34.90 o 
   4  10   4        2.49        3.44      2.48 o 
   5  10   4     1769.22     1655.62     17.81 o 
   6  10   4       15.36       11.65      2.85 o 
   7  10   4      636.56      574.54     12.82 o 
   8  10   4        0.14        9.90      4.24 o 
   9  10   4      249.64      312.02     10.39 o 
  10  10   4        1.05        8.40      5.49 o 
  11  10   4       30.32       51.05      7.33 o 
   0  11   4     4444.35     4335.74     56.43 o 
   1  11   4        6.01       -5.81      3.87 o 
   2  11   4     4802.58     4534.22     41.65 o 
   3  11   4      101.69      142.62     10.96 o 
   4  11   4     3082.23     2918.91     26.73 o 
   5  11   4        5.85       17.30      2.86 o 
   6  11   4     1121.14     1188.58     14.54 o 
   7  11   4        0.13        8.21      3.52 o 
   8  11   4      342.02      355.06     10.65 o 
   9  11   4        0.51       14.17      4.62 o 
  10  11   4       65.13       73.16      7.48 o 
  11  11   4        0.51        6.91      5.61 o 
   0  12   4        4.00        0.81     11.82 o 
   1  12   4     2354.73     2151.84     22.91 o 
   2  12   4       15.00       28.74      6.17 o 
   3  12   4     1993.45     1895.19     21.10 o 
   4  12   4       26.41       50.48      3.87 o 
   5  12   4      888.81      971.14     11.72 o 
   6  12   4       28.33       35.67      3.38 o 
   7  12   4      288.13      307.54      8.66 o 
   8  12   4        0.55        8.51      3.67 o 
   9  12   4      116.86      135.61      7.70 o 
  10  12   4        0.40        7.38      5.62 o 
  11  12   4       21.86       21.05      6.30 o 
   0  13   4      624.71      667.40     15.02 o 
   1  13   4      211.98      179.80      7.77 o 
   2  13   4      676.93      761.91     11.58 o 
   3  13   4       31.94       26.90      3.34 o 
   4  13   4      338.48      350.34      8.23 o 
   5  13   4       36.59       27.56      4.23 o 
   6  13   4      132.31      130.95      5.63 o 
   7  13   4       12.48        9.20      4.08 o 
   8  13   4      108.80      116.40      6.23 o 
   9  13   4        4.24        5.91      4.17 o 
  10  13   4       27.44       44.62      5.71 o 
   0  14   4      239.57      290.06     10.01 o 
   1  14   4      299.33      335.73      7.53 o 
   2  14   4      142.68      144.51      5.43 o 
   3  14   4      341.02      334.24      7.66 o 
   4  14   4       45.57       54.94      3.93 o 
   5  14   4      177.18      192.45      5.83 o 
   6  14   4       53.71       62.27      4.33 o 
   7  14   4       63.30       62.53      5.82 o 
   8  14   4       13.87        8.10      4.12 o 
   9  14   4       27.74       35.30      6.32 o 
  10  14   4        0.71        1.14      5.07 o 
   0  15   4      400.47      360.88     11.19 o 
   1  15   4       14.24       15.91      3.07 o 
   2  15   4      517.84      502.83      9.46 o 
   3  15   4        5.19        4.85      2.93 o 
   4  15   4      382.62      399.18      8.77 o 
   5  15   4       24.15       19.99      3.21 o 
   6  15   4      137.21      135.66      5.80 o 
   7  15   4        0.44       -0.01      3.86 o 
   8  15   4       61.68       64.96      6.11 o 
   9  15   4        0.41       -3.42      4.74 o 
  10  15   4       15.50       20.45      6.05 o 
   0  16   4       10.23        7.28      4.78 o 
   1  16   4      595.78      574.65     10.34 o 
   2  16   4       17.01       14.08      3.26 o 
   3  16   4      493.74      445.75      9.25 o 
   4  16   4       14.44       14.74      3.29 o 
   5  16   4      217.53      198.68      6.75 o 
   6  16   4        0.20        3.21      3.08 o 
   7  16   4       81.18       84.94      6.35 o 
   8  16   4        1.59        5.85      4.24 o 
   9  16   4       38.38       36.40      6.50 o 
   0  17   4      396.18      356.19     11.78 o 
   1  17   4       23.19       27.92      3.55 o 
   2  17   4      384.09      376.84      8.61 o 
   3  17   4       28.49       32.23      3.76 o 
   4  17   4      195.63      197.96      6.66 o 
   5  17   4        2.14       -2.30      2.95 o 
   6  17   4       57.95       60.88      4.74 o 
   7  17   4        1.59        3.90      4.05 o 
   8  17   4       29.48       25.20      5.24 o 
   9  17   4        0.48        8.55      5.75 o 
   0  18   4        0.04       -4.79      3.61 o 
   1  18   4      166.00      148.28      5.86 o 
   2  18   4        2.67        4.76      2.90 o 
   3  18   4      147.91      156.58      6.14 o 
   4  18   4        4.73        6.82      3.25 o 
   5  18   4       63.51       67.03      4.84 o 
   6  18   4        0.07       -4.50      3.00 o 
   7  18   4       16.31       26.00      5.94 o 
   8  18   4        0.16       -2.57      4.18 o 
   0  19   4       63.86       64.02      6.80 o 
   1  19   4       13.09       17.55      3.50 o 
   2  19   4       91.57       93.06      7.47 o 
   3  19   4        3.30       -0.05      2.89 o 
   4  19   4       67.33       54.50      4.48 o 
   5  19   4       14.28        5.62      3.44 o 
   6  19   4       16.10        9.70      3.71 o 
   7  19   4        5.56       -4.09      4.04 o 
   0  20   4        9.10        2.69      4.21 o 
   1  20   4       42.41       35.57      4.31 o 
   2  20   4        7.60       -0.84      2.90 o 
   3  20   4       28.81       27.32      3.82 o 
   4  20   4        5.50       -1.20      3.08 o 
   5  20   4       14.46        7.18      3.68 o 
   6  20   4        1.91       -4.99      3.32 o 
   0  21   4       26.27       12.69      5.04 o 
   1  21   4       19.41       12.79      3.56 o 
   2  21   4       41.67       38.53      4.20 o 
   3  21   4        1.96       -0.99      3.31 o 
   4  21   4       41.40       41.26      4.66 o 
   5  21   4        1.45       -4.65      3.60 o 
   0  22   4       16.32       33.69      6.53 o 
   1  22   4      130.67      154.03      6.98 o 
   2  22   4       14.07       22.62      4.43 o 
   3  22   4      121.05      131.08      9.65 o 
   4  22   4       15.49        4.78      4.17 o 
   0  23   4      302.04      299.08     13.54 o 
   1  23   4        7.57       35.28      5.06 o 
   0   0   5      333.59      426.92      9.42 o 
   1   0   5     1357.56     1426.82     15.03 o 
   2   0   5        0.49       -2.17      1.45 o 
   3   0   5     1734.08     1603.47     15.59 o 
   4   0   5      185.85      289.81      7.57 o 
   5   0   5      449.88      397.28      9.04 o 
   6   0   5        3.16       -3.42      3.14 o 
   7   0   5      325.95      400.49     11.72 o 
   8   0   5        2.00       -5.80      3.86 o 
   9   0   5      124.11      147.68      8.47 o 
  10   0   5        0.34       -6.33      4.22 o 
  11   0   5       14.01       10.73      5.61 o 
  12   0   5        2.91       -4.10      4.90 o 
   0   1   5     2253.82     2642.04     24.64 o 
   1   1   5       24.98       15.61      1.30 o 
   2   1   5     1695.75     1688.76     11.63 o 
   3   1   5       77.68       73.21      3.47 o 
   4   1   5     1101.41     1220.80     11.17 o 
   5   1   5        1.78       -2.87      1.92 o 
   6   1   5      435.43      452.91      7.13 o 
   7   1   5        2.28       -3.68      2.46 o 
   8   1   5      193.54      223.51      6.81 o 
   9   1   5        7.03        5.11      3.12 o 
  10   1   5       45.94       56.02      5.47 o 
  11   1   5        0.29       -4.89      3.26 o 
  12   1   5        7.45       -1.42      4.08 o 
   0   2   5      130.23      286.56      5.73 o 
   1   2   5     2086.27     2023.43     14.29 o 
   2   2   5      234.59      239.68      3.86 o 
   3   2   5     3269.43     3293.12     21.29 o 
   4   2   5      125.76       78.24      2.85 o 
   5   2   5     1023.98      981.06     11.12 o 
   6   2   5        5.47        1.08      2.10 o 
   7   2   5      353.77      334.05      7.70 o 
   8   2   5       36.54       38.37      3.91 o 
   9   2   5       95.98       96.61      4.74 o 
  10   2   5       17.35       15.95      4.09 o 
  11   2   5       33.23       33.59      6.27 o 
  12   2   5        0.51       -4.33      4.06 o 
   0   3   5     4020.05     4093.43     35.33 o 
   1   3   5      943.64      958.56      8.06 o 
   2   3   5     3385.41     3369.53     22.12 o 
   3   3   5     1143.70     1198.05     11.23 o 
   4   3   5     2155.82     2132.24     17.67 o 
   5   3   5      213.66      272.53      5.80 o 
   6   3   5      681.49      672.54      9.50 o 
   7   3   5      100.41      105.42      4.99 o 
   8   3   5      252.08      266.59      6.77 o 
   9   3   5       33.92       54.85      4.47 o 
  10   3   5       74.03       61.27      5.65 o 
  11   3   5        3.36        6.62      4.45 o 
  12   3   5        8.76        1.68      5.28 o 
   0   4   5     1658.74     1530.51     15.31 o 
   1   4   5     3403.58     3608.27     23.39 o 
   2   4   5     2453.25     2433.18     17.65 o 
   3   4   5     2532.63     2397.32     20.39 o 
   4   4   5     2302.02     2581.50     20.67 o 
   5   4   5      648.25      671.22      9.31 o 
   6   4   5      459.80      512.48      8.87 o 
   7   4   5      413.30      424.81      9.41 o 
   8   4   5      158.33      183.38      6.35 o 
   9   4   5      125.52      133.11      5.99 o 
  10   4   5       35.40       55.52      5.64 o 
  11   4   5       11.04       13.44      5.56 o 
  12   4   5        6.65        4.28      5.65 o 
   0   5   5      919.61      771.84      9.11 o 
   1   5   5     2166.24     2345.94     16.07 o 
   2   5   5     1081.27     1076.99     10.00 o 
   3   5   5     2533.43     2384.54     19.17 o 
   4   5   5     1096.40     1107.78     11.94 o 
   5   5   5      776.80      750.96      9.30 o 
   6   5   5      318.25      310.24      6.89 o 
   7   5   5      315.49      282.04      7.73 o 
   8   5   5       75.74       82.13      6.12 o 
   9   5   5      118.27      126.15      6.88 o 
  10   5   5       19.15       34.14      6.33 o 
  11   5   5       26.29       28.19      6.16 o 
  12   5   5        3.82        3.93      5.50 o 
   0   6   5      541.49      564.28      9.50 o 
   1   6   5       36.02       56.14      1.96 o 
   2   6   5      764.37      729.84      7.56 o 
   3   6   5      119.87      148.73      4.44 o 
   4   6   5      630.34      580.82      8.76 o 
   5   6   5        2.25       11.14      2.49 o 
   6   6   5      116.74      102.60      5.16 o 
   7   6   5       12.96       26.97      4.34 o 
   8   6   5      116.27      102.28      6.41 o 
   9   6   5       11.68       17.24      4.49 o 
  10   6   5       29.82       32.91      6.01 o 
  11   6   5        4.18        6.59      5.27 o 
  12   6   5        1.75       -2.61      5.23 o 
   0   7   5        3.15        4.29      2.78 o 
   1   7   5      275.39      284.43      5.76 o 
   2   7   5        1.87       -2.23      1.49 o 
   3   7   5      476.43      544.05      8.05 o 
   4   7   5        1.17       -0.57      1.87 o 
   5   7   5       65.89       78.45      3.53 o 
   6   7   5        4.04       -3.49      2.32 o 
   7   7   5       45.61       28.84      4.31 o 
   8   7   5        6.40        3.26      3.86 o 
   9   7   5       43.05       55.72      5.63 o 
  10   7   5        2.26       11.04      7.04 o 
  11   7   5        5.38        3.05      5.70 o 
   0   8   5      611.93      645.89     13.90 o 
   1   8   5      267.12      232.57      5.96 o 
   2   8   5      656.20      643.23     10.01 o 
   3   8   5      665.71      661.73      9.18 o 
   4   8   5      437.66      449.93      7.27 o 
   5   8   5      298.36      298.83      6.79 o 
   6   8   5       94.61      106.71      4.57 o 
   7   8   5       94.62       93.99      5.27 o 
   8   8   5       92.00       92.78      7.04 o 
   9   8   5       15.31       18.36      4.79 o 
  10   8   5       23.55       33.58      7.02 o 
  11   8   5        5.42        1.94      5.13 o 
   0   9   5     2522.49     2262.29     33.52 o 
   1   9   5      488.35      577.31      9.73 o 
   2   9   5     2167.99     2087.08     22.44 o 
   3   9   5     1224.18     1099.90     14.57 o 
   4   9   5     1232.88     1315.59     16.37 o 
   5   9   5      480.89      455.68      7.69 o 
   6   9   5      421.88      484.47     10.54 o 
   7   9   5      115.87      107.69      5.82 o 
   8   9   5      209.47      207.93      8.70 o 
   9   9   5       23.60       33.90      5.43 o 
  10   9   5       65.30       76.68      7.59 o 
  11   9   5        6.28        6.80      5.69 o 
   0  10   5      328.60      226.23     29.61 o 
   1  10   5     3346.83     3478.89     33.71 o 
   2  10   5      333.14      329.44      9.83 o 
   3  10   5     2361.88     2386.64     25.30 o 
   4  10   5      173.51      201.60      5.98 o 
   5  10   5      921.58      855.09     12.01 o 
   6  10   5       12.84       12.70      3.70 o 
   7  10   5      500.61      479.55     10.82 o 
   8  10   5       25.90       31.57      4.42 o 
   9  10   5      154.38      170.36      8.51 o 
  10  10   5        9.93       15.97      6.20 o 
  11  10   5       16.79       25.99      6.65 o 
   0  11   5     1731.49     1638.55     27.03 o 
   1  11   5       34.52       15.88      5.45 o 
   2  11   5     1866.91     1785.03     20.47 o 
   3  11   5       51.32       58.16      4.15 o 
   4  11   5     1400.52     1350.84     19.02 o 
   5  11   5        5.81        6.99      2.98 o 
   6  11   5      414.10      437.68      9.35 o 
   7  11   5        0.23        5.72      4.08 o 
   8  11   5      103.10      116.86      7.23 o 
   9  11   5        6.06        6.98      4.41 o 
  10  11   5       34.91       30.53      6.49 o 
   0  12   5        1.05       -2.73      4.64 o 
   1  12   5      862.16      592.97     10.27 o 
   2  12   5       21.13       27.57      4.35 o 
   3  12   5      717.06      698.89     11.52 o 
   4  12   5       42.65       37.31      3.70 o 
   5  12   5      251.14      283.55      6.97 o 
   6  12   5        0.96       -0.41      2.97 o 
   7  12   5      123.92      120.17      7.21 o 
   8  12   5        1.50        3.36      4.41 o 
   9  12   5       35.83       32.08      5.51 o 
  10  12   5        0.01        9.05      5.80 o 
   0  13   5      384.48      430.42     12.36 o 
   1  13   5        0.61       -2.21      2.56 o 
   2  13   5      380.41      410.36      8.62 o 
   3  13   5       45.10       26.10      3.42 o 
   4  13   5      244.78      240.06      6.97 o 
   5  13   5        3.60       -3.59      2.40 o 
   6  13   5      108.93       95.71      5.24 o 
   7  13   5        1.57       -3.64      3.76 o 
   8  13   5       67.34       65.06      6.18 o 
   9  13   5        3.74        3.33      4.64 o 
  10  13   5       15.70       22.65      6.54 o 
   0  14   5        0.85       -1.21      3.43 o 
   1  14   5      173.30      189.64      6.13 o 
   2  14   5        8.62       10.42      3.43 o 
   3  14   5      199.97      197.36      6.39 o 
   4  14   5       10.63       24.83      3.48 o 
   5  14   5       71.81       79.50      4.50 o 
   6  14   5        0.25        1.67      3.05 o 
   7  14   5       45.45       56.07      5.77 o 
   8  14   5        6.97       -0.08      4.20 o 
   9  14   5       19.57       28.63      5.52 o 
   0  15   5      195.04      183.98      8.74 o 
   1  15   5       36.09       28.08      3.44 o 
   2  15   5      206.32      217.06      6.82 o 
   3  15   5       65.46       70.99      4.51 o 
   4  15   5      139.82      188.94      6.70 o 
   5  15   5        7.45        0.27      2.97 o 
   6  15   5       64.90       88.38      5.41 o 
   7  15   5        5.43       -1.30      4.14 o 
   8  15   5       30.79       32.43      5.73 o 
   9  15   5        6.13       11.97      5.04 o 
   0  16   5      220.10      252.61     10.50 o 
   1  16   5      255.59      251.01      7.44 o 
   2  16   5      246.30      265.01      7.77 o 
   3  16   5      272.84      285.98      8.14 o 
   4  16   5      170.59      165.77      7.01 o 
   5  16   5       95.42       84.78      5.06 o 
   6  16   5       45.54       39.07      4.56 o 
   7  16   5       39.87       27.85      5.36 o 
   8  16   5       21.64       28.88      5.71 o 
   0  17   5      372.21      341.86     12.60 o 
   1  17   5      449.67      419.18     11.03 o 
   2  17   5      294.66      288.64      8.29 o 
   3  17   5      404.40      406.08     11.34 o 
   4  17   5      124.76      146.04      7.58 o 
   5  17   5      147.56      162.99      6.37 o 
   6  17   5       50.69       57.96      5.18 o 
   7  17   5       61.20       77.43      7.10 o 
   0  18   5      339.76      266.08     11.54 o 
   1  18   5      217.50      226.40      7.62 o 
   2  18   5      334.08      295.52      8.56 o 
   3  18   5      213.10      253.93      8.22 o 
   4  18   5      207.60      233.76      7.96 o 
   5  18   5       88.21      113.67      5.82 o 
   6  18   5       62.83       71.26      5.52 o 
   7  18   5       36.75       49.09      6.45 o 
   0  19   5       71.12       86.49      7.66 o 
   1  19   5      108.30      110.84      5.90 o 
   2  19   5       82.69       83.89      5.47 o 
   3  19   5      128.32      137.63      6.46 o 
   4  19   5       51.24       56.72      5.07 o 
   5  19   5       54.48       43.46      4.83 o 
   6  19   5       16.54       22.94      4.38 o 
   0  20   5       12.80        5.54      4.79 o 
   1  20   5       22.12       23.44      3.86 o 
   2  20   5       18.36       15.76      3.90 o 
   3  20   5       10.84       23.27      4.05 o 
   4  20   5       11.98        9.34      3.88 o 
   5  20   5        2.50        2.71      3.85 o 
   0  21   5       12.60        5.95      5.02 o 
   1  21   5        4.33       -0.57      3.37 o 
   2  21   5       23.55       25.00      4.11 o 
   3  21   5        4.73        3.67      3.64 o 
   0   0   6       20.06        4.14      3.15 o 
   1   0   6      284.92      240.75      5.32 o 
   2   0   6        2.65        0.93      1.61 o 
   3   0   6       81.29      124.10      3.91 o 
   4   0   6       25.99       26.54      3.06 o 
   5   0   6      243.31      272.21      8.12 o 
   6   0   6        0.50       -5.19      3.46 o 
   7   0   6       41.94       49.75      5.85 o 
   8   0   6        4.17       -5.78      3.85 o 
   9   0   6        2.57       -6.21      4.14 o 
  10   0   6        5.18        6.66      5.57 o 
  11   0   6        2.93       -4.54      5.79 o 
   0   1   6      388.88      296.84      6.46 o 
   1   1   6       28.20       35.28      1.69 o 
   2   1   6      263.98      314.06      4.42 o 
   3   1   6       75.43       78.15      2.34 o 
   4   1   6       50.71       45.01      2.23 o 
   5   1   6       18.24       19.94      2.82 o 
   6   1   6       89.84      114.97      4.49 o 
   7   1   6        8.86        5.43      2.96 o 
   8   1   6       16.05        5.11      3.39 o 
   9   1   6       18.12       16.33      3.74 o 
  10   1   6        1.18       -4.96      3.57 o 
  11   1   6        2.35        1.02      4.26 o 
   0   2   6      976.92     1017.41     12.39 o 
   1   2   6      416.11      385.73      4.67 o 
   2   2   6     1100.39      986.03      8.37 o 
   3   2   6       25.44       23.81      1.79 o 
   4   2   6      553.40      605.52      6.78 o 
   5   2   6      134.79      112.17      4.29 o 
   6   2   6      315.12      320.28      6.50 o 
   7   2   6       53.36       59.42      4.31 o 
   8   2   6       73.65       80.38      4.97 o 
   9   2   6        7.24       -3.16      3.17 o 
  10   2   6        8.89        5.28      5.22 o 
  11   2   6        0.82        2.06      6.26 o 
   0   3   6      882.92      789.63     10.10 o 
   1   3   6     2435.02     2537.94     17.80 o 
   2   3   6      520.56      604.20      6.53 o 
   3   3   6     2216.59     2299.57     18.14 o 
   4   3   6      128.68      122.93      3.54 o 
   5   3   6     1052.98     1076.48     11.76 o 
   6   3   6      188.81      234.58      5.48 o 
   7   3   6      265.84      284.97      7.79 o 
   8   3   6       75.75       71.90      5.50 o 
   9   3   6       64.87       83.03      5.76 o 
  10   3   6       14.18       12.80      5.46 o 
  11   3   6       11.39       18.15      6.33 o 
   0   4   6     3580.68     3731.18     36.45 o 
   1   4   6     1425.21     1354.21     10.91 o 
   2   4   6     3145.96     3158.67     22.62 o 
   3   4   6      544.68      580.35      7.03 o 
   4   4   6     1238.78     1376.06     13.27 o 
   5   4   6      559.20      581.38      8.77 o 
   6   4   6      561.23      598.51      9.96 o 
   7   4   6      192.06      215.31      7.82 o 
   8   4   6      248.00      289.68     10.14 o 
   9   4   6       40.78       37.90      4.88 o 
  10   4   6       66.16       73.09      7.67 o 
  11   4   6       16.47       22.68      6.64 o 
   0   5   6      890.22      729.41     15.54 o 
   1   5   6     2764.20     2693.36     24.35 o 
   2   5   6      937.09      873.79     10.43 o 
   3   5   6     1962.57     1846.86     16.26 o 
   4   5   6      790.43      669.42      9.09 o 
   5   5   6      901.77      878.69     11.07 o 
   6   5   6      505.38      488.89      8.84 o 
   7   5   6      352.53      357.21      9.42 o 
   8   5   6       62.13       64.60      5.44 o 
   9   5   6      142.81      136.76      7.85 o 
  10   5   6       10.81       16.36      5.85 o 
  11   5   6       25.55        9.04      6.02 o 
   0   6   6      928.96      985.96     18.76 o 
   1   6   6     1084.10      937.71     12.86 o 
   2   6   6     1322.11     1244.20     15.55 o 
   3   6   6      231.10      239.30      6.07 o 
   4   6   6      994.60      964.14     11.52 o 
   5   6   6      210.58      263.47      6.63 o 
   6   6   6      486.65      484.26      9.57 o 
   7   6   6       95.16      130.83      6.48 o 
   8   6   6      119.27      140.33      7.84 o 
   9   6   6       32.04       24.81      4.63 o 
  10   6   6       26.86       34.46      6.61 o 
  11   6   6        4.90       -0.47      7.25 o 
   0   7   6      918.84      934.21     18.38 o 
   1   7   6      784.38      756.25     11.41 o 
   2   7   6      406.69      404.03      8.17 o 
   3   7   6      572.82      636.32     10.54 o 
   4   7   6       67.37       62.69      3.81 o 
   5   7   6      344.73      376.85      7.78 o 
   6   7   6      130.58      161.35      5.62 o 
   7   7   6      183.25      175.10      7.16 o 
   8   7   6       57.35       62.17      5.19 o 
   9   7   6       67.25       95.73      6.90 o 
  10   7   6        3.48        7.28      5.61 o 
   0   8   6      631.50      690.88     15.55 o 
   1   8   6      666.21      763.67     11.71 o 
   2   8   6      774.89      800.36     12.08 o 
   3   8   6      488.79      521.80     10.77 o 
   4   8   6      412.03      454.77      8.48 o 
   5   8   6      533.35      523.29      9.29 o 
   6   8   6      188.83      218.99      7.03 o 
   7   8   6      107.66      127.40      7.26 o 
   8   8   6       90.63       90.62      6.66 o 
   9   8   6       11.44       12.61      4.73 o 
  10   8   6       37.55       32.62      8.27 o 
   0   9   6      862.49      731.02     16.28 o 
   1   9   6      854.76      820.91     12.41 o 
   2   9   6      587.57      502.96      9.53 o 
   3   9   6      545.94      537.42     10.03 o 
   4   9   6      311.46      279.43      6.98 o 
   5   9   6      257.16      274.33      7.06 o 
   6   9   6      230.15      259.26      7.68 o 
   7   9   6      105.56      114.33      6.95 o 
   8   9   6       54.87       61.18      5.93 o 
   9   9   6       34.90       38.23      5.43 o 
  10   9   6       17.70        8.67      5.63 o 
   0  10   6      686.48      603.54     14.89 o 
   1  10   6      316.21      324.98      7.75 o 
   2  10   6      755.67      718.65     11.68 o 
   3  10   6       65.77       69.99      4.53 o 
   4  10   6      378.75      399.18      8.24 o 
   5  10   6      104.99       89.71      4.64 o 
   6  10   6      140.55      122.94      5.79 o 
   7  10   6       63.58       52.57      5.64 o 
   8  10   6       39.14       33.42      5.23 o 
   9  10   6       17.11        9.70      4.87 o 
  10  10   6        6.32        4.42      5.55 o 
   0  11   6       59.80       76.01      6.24 o 
   1  11   6      465.65      441.11      9.10 o 
   2  11   6       27.39       35.47      3.65 o 
   3  11   6      336.62      340.36      8.17 o 
   4  11   6       15.64        9.44      2.94 o 
   5  11   6      161.18      189.42      6.70 o 
   6  11   6       22.14       25.89      3.82 o 
   7  11   6       48.61       51.11      5.62 o 
   8  11   6        1.03        1.13      4.19 o 
   9  11   6       11.96       10.38      4.75 o 
   0  12   6      121.63      117.07      7.33 o 
   1  12   6       73.51       41.35      3.71 o 
   2  12   6      165.76      150.18      5.81 o 
   3  12   6        3.35       -2.57      2.60 o 
   4  12   6       79.50       79.24      4.45 o 
   5  12   6       16.94       21.16      3.34 o 
   6  12   6       39.85       36.95      4.14 o 
   7  12   6        5.83        9.92      4.40 o 
   8  12   6       16.05       15.75      4.88 o 
   9  12   6        0.34       -5.75      4.21 o 
   0  13   6      115.53      155.84      8.30 o 
   1  13   6       15.01       11.23      3.01 o 
   2  13   6       72.20       85.58      5.46 o 
   3  13   6       13.01       15.61      3.25 o 
   4  13   6       50.14       31.80      3.76 o 
   5  13   6        9.64        9.62      3.09 o 
   6  13   6       46.46       34.80      4.27 o 
   7  13   6       10.62        1.88      4.17 o 
   8  13   6        8.16        3.68      4.70 o 
   0  14   6        7.91       -3.25      3.59 o 
   1  14   6      118.52       99.10      5.06 o 
   2  14   6       16.23        6.43      2.97 o 
   3  14   6       43.90       32.02      3.85 o 
   4  14   6        4.44        6.95      3.28 o 
   5  14   6       55.10       52.26      5.15 o 
   6  14   6        5.92        3.13      3.54 o 
   7  14   6       14.05       13.52      5.10 o 
   8  14   6        7.90       -4.02      4.82 o 
   0  15   6      147.59      132.86      8.52 o 
   1  15   6      168.96      157.65      6.37 o 
   2  15   6       90.62       96.24      5.40 o 
   3  15   6      143.84      131.41      6.60 o 
   4  15   6       54.83       75.40      5.24 o 
   5  15   6       87.23       82.16      6.62 o 
   6  15   6       44.04       61.85      5.19 o 
   7  15   6       39.53       29.68      5.94 o 
   0  16   6      533.26      529.32     17.85 o 
   1  16   6      165.16      225.39      9.12 o 
   2  16   6      546.78      531.16     11.27 o 
   3  16   6       77.49       76.72      6.56 o 
   4  16   6      340.03      352.40     11.40 o 
   5  16   6       69.71       66.37      5.86 o 
   6  16   6      149.23      169.00      7.51 o 
   7  16   6       26.33       32.68      6.02 o 
   0  17   6      204.45      236.20     11.95 o 
   1  17   6      770.31      704.49     13.32 o 
   2  17   6      127.03      157.92     11.10 o 
   3  17   6      470.12      493.92     11.40 o 
   4  17   6       69.02       77.59      5.88 o 
   5  17   6      205.39      271.09      8.32 o 
   6  17   6       50.73       71.19      6.55 o 
   0  18   6      481.52      481.78     15.78 o 
   1  18   6      117.07      131.49      6.85 o 
   2  18   6      426.40      425.93     10.64 o 
   3  18   6       89.16      107.00      7.59 o 
   4  18   6      230.18      263.68      9.01 o 
   5  18   6       86.78      116.15      6.22 o 
   0  19   6       91.46       88.07      8.23 o 
   1  19   6      158.63      157.07      7.37 o 
   2  19   6       66.36       66.31      5.47 o 
   3  19   6      152.73      128.28      6.75 o 
   4  19   6       39.81       39.95      5.36 o 
   0  20   6       49.40       43.64      7.10 o 
   1  20   6       62.01       68.66      5.43 o 
   0   0   7      787.02      706.64     14.66 o 
   1   0   7        9.46       13.36      2.86 o 
   2   0   7      648.72      697.95      9.66 o 
   3   0   7       14.57        8.36      3.00 o 
   4   0   7      594.69      567.10     10.86 o 
   5   0   7       74.15       66.61      4.54 o 
   6   0   7      288.68      287.56      9.25 o 
   7   0   7        0.72       -2.20      3.51 o 
   8   0   7       88.08       85.79      7.71 o 
   9   0   7        0.56        0.17      8.42 o 
  10   0   7       11.63       13.31     10.57 o 
   0   1   7        2.25       -3.08      2.05 o 
   1   1   7     1349.94     1266.15     10.77 o 
   2   1   7        6.96        2.38      2.26 o 
   3   1   7      632.91      662.73      6.77 o 
   4   1   7        0.18       -1.19      2.15 o 
   5   1   7      374.46      470.41      7.14 o 
   6   1   7        3.54       -3.79      2.53 o 
   7   1   7      237.57      283.01      8.03 o 
   8   1   7        6.57        3.58      3.74 o 
   9   1   7       55.43       56.11      5.45 o 
  10   1   7        0.70       -6.17      4.92 o 
   0   2   7     1664.45     1528.46     17.37 o 
   1   2   7       90.12      130.48      3.47 o 
   2   2   7     1312.24     1343.53     10.91 o 
   3   2   7        0.02       -2.29      1.53 o 
   4   2   7      865.00      852.69      9.31 o 
   5   2   7        0.72       -3.32      2.21 o 
   6   2   7      345.46      383.43      8.08 o 
   7   2   7        1.17       -0.71      3.13 o 
   8   2   7      136.12      118.34      8.66 o 
   9   2   7       11.72        3.96      4.52 o 
  10   2   7       40.75       44.45      6.94 o 
   0   3   7        9.67        2.15      3.58 o 
   1   3   7     1508.32     1569.29     14.11 o 
   2   3   7       30.17       17.19      2.29 o 
   3   3   7     1030.24     1060.36     11.15 o 
   4   3   7        0.30       -3.21      2.14 o 
   5   3   7      621.84      614.48      8.86 o 
   6   3   7        0.04       -3.51      2.60 o 
   7   3   7      232.72      227.36      7.42 o 
   8   3   7        0.29       -3.23      3.26 o 
   9   3   7       40.30       43.25      5.07 o 
  10   3   7        1.33       -1.68      4.99 o 
   0   4   7     1669.86     1429.67     24.47 o 
   1   4   7       71.35       84.06      4.51 o 
   2   4   7     1034.60      976.66     12.83 o 
   3   4   7       24.18       14.38      2.69 o 
   4   4   7      526.92      572.79      7.99 o 
   5   4   7        2.31       -3.45      2.33 o 
   6   4   7      263.10      345.20      8.72 o 
   7   4   7       27.63       22.38      3.92 o 
   8   4   7      112.67      105.31      5.75 o 
   9   4   7       18.14       16.34      4.10 o 
  10   4   7       12.86       20.46      6.21 o 
   0   5   7      381.38      283.10     10.14 o 
   1   5   7     1024.78     1019.62     14.03 o 
   2   5   7      252.61      196.78      6.23 o 
   3   5   7      701.16      701.87     10.67 o 
   4   5   7      248.48      217.65      5.90 o 
   5   5   7      439.40      471.41      8.41 o 
   6   5   7       98.21       97.93      5.97 o 
   7   5   7      189.49      194.16      8.04 o 
   8   5   7       28.96       14.71      4.40 o 
   9   5   7       35.02       23.67      4.61 o 
   0   6   7     1008.89     1072.39     20.79 o 
   1   6   7      821.33      698.86     11.45 o 
   2   6   7      705.89      744.09     11.95 o 
   3   6   7      668.40      643.75     10.37 o 
   4   6   7      492.98      483.92      9.09 o 
   5   6   7      277.25      273.60      7.10 o 
   6   6   7      239.42      267.95     10.95 o 
   7   6   7       93.55       96.57      6.16 o 
   8   6   7       88.84      100.43      6.54 o 
   9   6   7       13.91        6.71      4.14 o 
   0   7   7      810.58      912.28     19.18 o 
   1   7   7      706.56      585.45     10.50 o 
   2   7   7      590.55      636.70     11.11 o 
   3   7   7      398.93      400.19      8.19 o 
   4   7   7      439.83      426.78      8.59 o 
   5   7   7      226.89      283.70      7.36 o 
   6   7   7      153.80      160.96      8.18 o 
   7   7   7      135.44      157.30      8.29 o 
   8   7   7       29.45       35.57      5.11 o 
   9   7   7       44.82       40.77      5.33 o 
   0   8   7      587.74      588.25     15.01 o 
   1   8   7      257.99      277.94      7.42 o 
   2   8   7      424.75      420.17      8.95 o 
   3   8   7      268.13      291.56      7.83 o 
   4   8   7      357.38      363.56      8.21 o 
   5   8   7      115.40      117.90      5.32 o 
   6   8   7      182.51      207.11      8.02 o 
   7   8   7       39.72       51.37      5.92 o 
   8   8   7       53.27       48.55      6.01 o 
   9   8   7        6.96       -2.47      4.30 o 
   0   9   7       55.64       19.48      5.14 o 
   1   9   7      632.60      610.30     11.03 o 
   2   9   7        7.31       -0.07      3.00 o 
   3   9   7      419.61      386.77      9.00 o 
   4   9   7        0.37       -0.06      2.90 o 
   5   9   7      232.39      238.09      7.61 o 
   6   9   7        0.44        2.56      3.82 o 
   7   9   7       93.26      100.68      7.19 o 
   8   9   7        6.60       -2.20      4.42 o 
   0  10   7      946.04      994.29     20.95 o 
   1  10   7      144.17      107.35      6.30 o 
   2  10   7      587.63      641.97     11.64 o 
   3  10   7       69.77       72.12      4.99 o 
   4  10   7      332.94      352.24      8.20 o 
   5  10   7       32.98       54.16      4.32 o 
   6  10   7      179.53      190.44      8.20 o 
   7  10   7        4.93       -0.81      4.35 o 
   8  10   7       69.65       67.17      6.76 o 
   0  11   7      287.62      224.86     10.36 o 
   1  11   7      721.47      735.83     12.69 o 
   2  11   7      210.33      187.65      6.87 o 
   3  11   7      529.89      494.39     10.45 o 
   4  11   7       54.48       68.80      4.58 o 
   5  11   7      274.21      305.68      8.02 o 
   6  11   7       29.89       32.84      4.98 o 
   7  11   7       96.98      119.30      7.94 o 
   8  11   7       21.91       15.95      5.53 o 
   0  12   7      614.66      510.94     14.95 o 
   1  12   7       75.88      117.78      5.81 o 
   2  12   7      440.47      375.92      9.25 o 
   3  12   7       38.21       37.93      4.25 o 
   4  12   7      310.83      277.01      7.70 o 
   5  12   7       29.64       16.13      3.67 o 
   6  12   7      162.90      159.55      7.79 o 
   7  12   7       13.56       12.58      5.19 o 
   0  13   7       12.61       11.32      4.85 o 
   1  13   7      326.70      368.86      9.22 o 
   2  13   7        0.53        2.02      3.26 o 
   3  13   7      264.04      259.64      8.07 o 
   4  13   7        1.30       -0.67      3.16 o 
   5  13   7      174.83      160.98      6.50 o 
   6  13   7        1.20        2.97      4.19 o 
   7  13   7       75.77       75.45      7.23 o 
   0  14   7      338.52      313.10     22.07 o 
   1  14   7       53.70       61.46      4.92 o 
   2  14   7      218.44      205.14      7.52 o 
   3  14   7       42.01       37.69      4.49 o 
   4  14   7      127.40      135.94      6.07 o 
   5  14   7       11.61        6.40      3.53 o 
   6  14   7       65.28       90.88      6.69 o 
   0  15   7       53.19       65.00      7.42 o 
   1  15   7      259.36      282.40      8.50 o 
   2  15   7       54.50       55.79      5.07 o 
   3  15   7      185.80      186.14      7.43 o 
   4  15   7       60.16       63.59      5.02 o 
   5  15   7      120.15      134.81      6.30 o 
   0  16   7      243.42      255.99     12.02 o 
   1  16   7       29.88       25.83      4.44 o 
   2  16   7      221.77      216.17      8.02 o 
   3  16   7       25.75       23.28      4.54 o 
   4  16   7      188.63      157.01      6.75 o 
   0  17   7       10.73        6.97      5.90 o 
   1  17   7      269.92      246.18      8.43 o 
   2  17   7        6.58        3.42      4.07 o 
   3  17   7      140.40      137.37      6.93 o 
   0  18   7      166.14      184.23     10.87 o 
   1  18   7        6.73        5.65      4.13 o 
   0   0   8     2267.74     2358.42     35.46 o 
   1   0   8       13.55        4.68      3.42 o 
   2   0   8     2178.67     2279.05     24.58 o 
   3   0   8       29.70       30.01      4.42 o 
   4   0   8     1513.74     1517.97     24.06 o 
   5   0   8        3.11        7.22      4.36 o 
   6   0   8      693.73      703.27     17.91 o 
   7   0   8       14.71       14.48      5.63 o 
   8   0   8      153.07      178.42     12.68 o 
   0   1   8       44.36       34.45      4.97 o 
   1   1   8     2154.40     2115.41     17.35 o 
   2   1   8       28.87       15.37      2.75 o 
   3   1   8     1587.52     1624.59     14.67 o 
   4   1   8       25.81       57.22      3.72 o 
   5   1   8      776.88      879.06     13.22 o 
   6   1   8        6.47       16.08      3.90 o 
   7   1   8      289.85      350.08     10.00 o 
   8   1   8       10.92        6.08      3.84 o 
   0   2   8     1181.58     1150.62     19.63 o 
   1   2   8       95.80       98.99      4.24 o 
   2   2   8      950.63      903.41     11.27 o 
   3   2   8      116.11      151.59      5.68 o 
   4   2   8      517.62      515.50      8.53 o 
   5   2   8       35.01       55.95      4.36 o 
   6   2   8      314.71      361.27      9.10 o 
   7   2   8       25.61       31.46      4.20 o 
   8   2   8      110.83      124.26      7.05 o 
   0   3   8      122.09      151.67      7.54 o 
   1   3   8      333.88      370.06      7.51 o 
   2   3   8      141.15      141.89      4.88 o 
   3   3   8      283.37      279.48      7.19 o 
   4   3   8      168.20      169.91      5.26 o 
   5   3   8      163.10      144.32      6.00 o 
   6   3   8       35.67       26.24      4.56 o 
   7   3   8       70.54       71.01      5.74 o 
   8   3   8        3.03       -3.02      3.82 o 
   0   4   8      173.40      130.11      6.93 o 
   1   4   8      137.62       89.06      6.85 o 
   2   4   8      160.32      140.05      8.13 o 
   3   4   8       67.05       70.88      5.80 o 
   4   4   8       88.44      101.24      4.38 o 
   5   4   8        1.56        1.96      3.09 o 
   6   4   8       50.78       61.83      6.64 o 
   7   4   8       11.43        2.55      3.88 o 
   8   4   8       12.46        5.98      4.15 o 
   0   5   8       20.57       28.21      4.44 o 
   1   5   8      119.31      123.78      6.17 o 
   2   5   8        4.44       -2.13      2.47 o 
   3   5   8      172.58      138.24      5.20 o 
   4   5   8        0.32       -3.67      2.45 o 
   5   5   8      112.04       90.31      5.73 o 
   6   5   8        0.43       -4.82      3.21 o 
   7   5   8       25.76       17.06      4.50 o 
   8   5   8        2.95       -5.78      3.85 o 
   0   6   8      391.60      387.29     12.41 o 
   1   6   8       49.40       29.66      3.67 o 
   2   6   8      350.97      351.04      8.46 o 
   3   6   8        0.02       -3.46      2.31 o 
   4   6   8      189.49      195.32      5.96 o 
   5   6   8        0.02       -3.80      2.53 o 
   6   6   8       96.85      102.26      6.96 o 
   7   6   8        0.02       -5.32      3.54 o 
   8   6   8       29.94       33.67      5.27 o 
   0   7   8       23.76       36.97      5.76 o 
   1   7   8      600.17      498.15     10.64 o 
   2   7   8       16.26       22.72      3.70 o 
   3   7   8      296.95      318.37      7.74 o 
   4   7   8        0.57       -2.11      2.73 o 
   5   7   8      141.41      176.45      5.99 o 
   6   7   8        0.32       -3.94      3.67 o 
   7   7   8       83.96       91.96      6.49 o 
   0   8   8      387.11      419.12     13.25 o 
   1   8   8        0.25        0.43      3.04 o 
   2   8   8      424.68      418.30      9.45 o 
   3   8   8        1.32        1.65      2.86 o 
   4   8   8      291.99      274.26      7.63 o 
   5   8   8        2.20       -3.90      2.88 o 
   6   8   8      117.78      125.26      7.01 o 
   7   8   8        0.97        0.56      4.48 o 
   0   9   8       76.72       90.36      7.50 o 
   1   9   8      313.81      298.21      8.25 o 
   2   9   8       44.14       45.74      4.47 o 
   3   9   8      278.54      242.13      7.23 o 
   4   9   8       18.51       23.18      3.80 o 
   5   9   8      163.66      141.52      6.15 o 
   6   9   8        4.88        4.36      4.21 o 
   7   9   8       46.42       53.28      7.63 o 
   0  10   8      296.79      275.31     11.73 o 
   1  10   8      147.94      114.08      5.90 o 
   2  10   8      277.43      297.66      8.63 o 
   3  10   8      180.30      178.30      6.69 o 
   4  10   8      171.35      203.73      7.04 o 
   5  10   8       67.65       62.15      4.78 o 
   6  10   8       98.58       96.93      6.86 o 
   0  11   8      206.84      206.91     10.91 o 
   1  11   8      521.33      502.33     11.16 o 
   2  11   8      180.84      160.62      7.02 o 
   3  11   8      358.60      370.14      9.11 o 
   4  11   8      128.68      118.88      5.95 o 
   5  11   8      192.08      209.45      7.60 o 
   6  11   8       42.68       43.19      5.80 o 
   0  12   8      761.84      739.84     19.45 o 
   1  12   8       76.25      103.04      6.24 o 
   2  12   8      690.67      656.94     13.05 o 
   3  12   8       62.49       82.96      5.90 o 
   4  12   8      430.39      410.64     10.98 o 
   5  12   8       19.55       33.76      4.62 o 
   0  13   8        0.15        7.97      8.86 o 
   1  13   8      697.70      723.48     15.66 o 
   2  13   8        1.06        8.29      4.26 o 
   3  13   8      565.09      584.24     12.66 o 
   4  13   8        4.39       13.65      4.32 o 
   0  14   8      495.44      424.62     20.59 o 
   1  14   8        5.85       15.85      4.49 o 
   2  14   8      419.46      421.78     10.80 o 
   3  14   8        0.64        9.43      4.24 o 
   0  15   8        0.40        0.83      5.56 o 
   1  15   8      174.04      170.91      7.55 o 
   0   0   9     1742.40     1919.99     65.33 o 
   1   0   9       32.86       45.78      9.27 o 
   2   0   9     1115.25     1209.15     34.30 o 
   3   0   9       54.59       46.46     10.70 o 
   4   0   9      566.70      601.48     23.37 o 
   5   0   9       71.66       57.97     14.51 o 
   6   0   9      303.78      350.27     27.46 o 
   0   1   9      105.76      114.27     11.64 o 
   1   1   9     1153.72     1189.82     24.01 o 
   2   1   9       78.33       91.55      7.85 o 
   3   1   9      642.74      652.09     14.66 o 
   4   1   9       20.38       37.32      5.12 o 
   5   1   9      421.64      486.93     17.18 o 
   6   1   9       23.19       40.01      7.33 o 
   0   2   9      414.63      395.55     11.73 o 
   1   2   9      111.24      148.97      6.84 o 
   2   2   9      332.84      312.01      8.99 o 
   3   2   9       49.85       54.59      4.92 o 
   4   2   9      311.73      262.97      9.57 o 
   5   2   9       31.15       53.77      7.31 o 
   6   2   9      149.39      168.77     11.04 o 
   0   3   9       96.79      117.92      7.15 o 
   1   3   9       70.77       77.86      4.44 o 
   2   3   9      125.09      124.86      5.24 o 
   3   3   9       34.91       22.95      3.49 o 
   4   3   9       88.83       56.54      4.61 o 
   5   3   9       60.48       44.07      5.87 o 
   6   3   9       50.25       35.23      6.00 o 
   0   4   9       53.99       51.72      6.17 o 
   1   4   9      265.55      208.98      6.40 o 
   2   4   9        5.49       -0.69      2.88 o 
   3   4   9      152.47      131.59      5.16 o 
   4   4   9        0.69       -3.88      2.59 o 
   5   4   9      114.89      139.57      7.43 o 
   0   5   9      372.62      455.68     12.86 o 
   1   5   9       81.83       66.16      4.35 o 
   2   5   9      339.06      403.92      8.81 o 
   3   5   9       22.23       12.43      3.12 o 
   4   5   9      190.94      204.36      6.32 o 
   5   5   9       28.01       28.45      5.18 o 
   0   6   9      326.80      362.82     12.02 o 
   1   6   9      491.02      571.73     10.32 o 
   2   6   9      222.61      232.29      6.56 o 
   3   6   9      321.13      322.00      7.50 o 
   4   6   9      175.27      137.50      5.54 o 
   5   6   9      196.96      236.13      8.64 o 
   0   7   9      396.39      317.14     11.35 o 
   1   7   9      440.66      447.56      9.35 o 
   2   7   9      357.35      322.07      7.61 o 
   3   7   9      264.77      258.48      7.06 o 
   4   7   9      192.40      200.97      6.55 o 
   0   8   9      367.95      340.20     22.88 o 
   1   8   9      204.41      238.63      7.97 o 
   2   8   9      221.00      218.38      7.33 o 
   3   8   9      136.80      138.14      5.83 o 
   4   8   9      131.41      128.12      5.51 o 
   0   9   9      106.20      140.38      9.51 o 
   1   9   9      144.04      140.05      6.59 o 
   2   9   9      101.36      114.08      6.21 o 
   3   9   9       56.72       53.67      4.64 o 
   0  10   9      121.10      137.51     12.36 o 
   1  10   9       62.86       57.49      5.16 o 
   2  10   9       64.89       62.04      5.26 o 
   0  11   9       29.79       19.74      6.16 o 
   1  11   9      193.33      194.84      7.80 o 
   0   0  10       63.27       29.74     14.92 o 
   1   0  10      222.40      193.82     16.15 o 
   0   1  10      252.18      242.91     17.08 o 
   1   1  10       61.87       29.75      6.83 o 
   0   2  10       49.68        7.13      8.66 o 
                                                 
